# Supplementary material for: Cinnamyl 8-meth­oxy-2-oxo-2H-chromene-3-carboxyl­ate
Source: Acta Crystallogr Sect E Struct Rep Online. 2009 Oct 23;65(Pt 11):o2817. doi: 10.1107/S1600536809041725 (PMC2971202; doi:10.1107/S1600536809041725)
Supplement: Supplementary file 1 [file e-65-o2817-sup1.cif]

##############################################################################
###                                                                        ###
###        Electronic paper (Acta Crystallographica Section E)             ###
###                                                                        ###
##############################################################################
#                                                                            #
# This CIF contains the data in a paper accepted for publication in Acta     #
# Crystallographica Section E. It conforms to the requirements of Notes      #
# for Authors for Section E, and has been peer reviewed under the auspices   #
# of the IUCr Commission on Journals.                                        #
#                                                                            #
# Full details of the Crystallographic Information File format               #
# are given in the paper "The Crystallographic Information File (CIF):       #
# a New Standard Archive File for Crystallography" by S. R. Hall, F. H.      #
# Allen and I. D. Brown [Acta Cryst. (1991), A47, 655-685].                  #
#                                                                            #
# The current version of the core CIF dictionary is obtainable from          #
# ftp://ftp.iucr.org/pub/cif_core.dic. The current version number is 2.4.    #
#                                                                            #
# Software is freely available for graphical display of the structure(s) in  #
# this CIF.  For information consult the CIF home page http://www.iucr.org/  #
# cif/home.html                                                              #
#                                                                            #
# This file may be used for bona fide research purposes within the           #
# scientific community so long as proper attribution is given to the journal # 
# article from which it was obtained.                                        #
#                                                                            #
##############################################################################
                                             
data_global
_audit_creation_method     SHELXL-97
_journal_date_recd_electronic     2009-09-16
_journal_date_accepted     2009-10-12
_journal_name_full     'Acta Crystallographica, Section E'
_journal_year     2009
_journal_volume     65
_journal_issue     11
_journal_page_first     o2817
_journal_page_last     o2817
_journal_paper_category     QO
_journal_coeditor_code     XU2613
_publ_contact_author_name     'Xu, Cui-Lian'
_publ_contact_author_address
;
College of Sciences, Henan Agricultural
University, Zhengzhou 450002
People's Republic of China
;
_publ_contact_author_email     xucuilian666@126.com
_publ_section_title
;
Cinnamyl 8-methoxy-2-oxo-2<i>H</i>-chromene-3-carboxylate
;
loop_
    _publ_author_name
    _publ_author_address
    'Xu, Cui-Lian'
;
College of Sciences,
Henan Agricultural University,
Zhengzhou 450002
People's Republic of China
;
    'Liu, Shan-Yu'
;
College of Tobacco Science,
Henan Agricultural University,
Zhengzhou 450002
People's Republic of China
;
    'Wang, Cai-Xia'
;
College of Sciences,
Henan Agricultural University,
Zhengzhou 450002
People's Republic of China
;
    'Zhao, Ming-Qin'
;
College of Tobacco Science,
Henan Agricultural University,
Zhengzhou 450002
People's Republic of China
;
data_I
_chemical_name_systematic
;
cinnamyl 8-methoxy-2-oxo-2<i>H</i>-chromene-3-carboxylate
;
_chemical_name_common     ?
_chemical_formula_moiety     'C20 H16 O5'
_chemical_formula_sum     'C20 H16 O5'
_chemical_formula_iupac     'C20 H16 O5'
_chemical_formula_weight     336.33
_chemical_melting_point     ?
_symmetry_cell_setting     'Monoclinic'
_symmetry_space_group_name_H-M     'P 21/c'
_symmetry_space_group_name_Hall     '-P 2ybc'
loop_
    _symmetry_equiv_pos_as_xyz
    'x, y, z'
    '-x, y+1/2, -z+1/2'
    '-x, -y, -z'
    'x, -y-1/2, z-1/2'
_cell_length_a     19.226(4)
_cell_length_b     9.5483(19)
_cell_length_c     9.0046(18)
_cell_angle_alpha     90.00
_cell_angle_beta     90.97(3)
_cell_angle_gamma     90.00
_cell_volume     1652.8(6)
_cell_formula_units_Z     4
_cell_measurement_reflns_used     2834
_cell_measurement_theta_min     3.14
_cell_measurement_theta_max     24.21
_cell_measurement_temperature     296(2)
_exptl_crystal_description     block
_exptl_crystal_colour     colorless
_exptl_crystal_size_max     0.20
_exptl_crystal_size_mid     0.17
_exptl_crystal_size_min     0.17
_exptl_crystal_density_diffrn     1.352
_exptl_crystal_density_meas     ?
_exptl_crystal_density_method     'not measured'
_exptl_crystal_F_000     704
_exptl_absorpt_coefficient_mu     0.097
_exptl_absorpt_correction_type     none
_exptl_absorpt_process_details     ?
_exptl_absorpt_correction_T_min     ?
_exptl_absorpt_correction_T_max     ?
_exptl_special_details
;
?
;
_diffrn_ambient_temperature     296(2)
_diffrn_radiation_type     MoK\a
_diffrn_radiation_wavelength     0.71073
_diffrn_radiation_source     'fine-focus sealed tube'
_diffrn_radiation_monochromator     graphite
_diffrn_measurement_device_type     'Bruker SMART CCD area detector'
_diffrn_measurement_method     '\w scans'
_diffrn_detector_area_resol_mean     ?
_diffrn_reflns_number     4903
_diffrn_reflns_av_R_equivalents     0.0529
_diffrn_reflns_av_sigmaI/netI     0.0544
_diffrn_reflns_theta_min     1.06
_diffrn_reflns_theta_max     25.00
_diffrn_reflns_theta_full     25.00
_diffrn_measured_fraction_theta_max     0.971
_diffrn_measured_fraction_theta_full     0.971
_diffrn_reflns_limit_h_min     -22
_diffrn_reflns_limit_h_max     22
_diffrn_reflns_limit_k_min     -11
_diffrn_reflns_limit_k_max     11
_diffrn_reflns_limit_l_min     0
_diffrn_reflns_limit_l_max     10
_diffrn_standards_number     0
_diffrn_standards_interval_count     ?
_diffrn_standards_interval_time     ?
_diffrn_standards_decay_%     ?
_refine_special_details
;
Refinement of <i>F</i>^2^ against ALL reflections. The weighted <i>R</i>-factor
<i>wR</i> and goodness of fit <i>S</i> are based on <i>F</i>^2^, conventional
<i>R</i>-factors <i>R</i> are based on <i>F</i>, with <i>F</i> set to zero for
negative <i>F</i>^2^. The threshold expression of <i>F</i>^2^ >
\s(<i>F</i>^2^) is used only for calculating <i>R</i>-factors(gt) <i>etc</i>.
and is not relevant to the choice of reflections for refinement.
<i>R</i>-factors based on <i>F</i>^2^ are statistically about twice as large
as those based on <i>F</i>, and <i>R</i>- factors based on ALL data will be
even larger.
;
_reflns_number_total     2834
_reflns_number_gt     2157
_reflns_threshold_expression     >2sigma(I)
_refine_ls_structure_factor_coef     Fsqd
_refine_ls_matrix_type     full
_refine_ls_R_factor_all     0.0928
_refine_ls_R_factor_gt     0.0647
_refine_ls_wR_factor_gt     0.1403
_refine_ls_wR_factor_ref     0.1547
_refine_ls_goodness_of_fit_ref     1.149
_refine_ls_restrained_S_all     1.149
_refine_ls_number_reflns     2834
_refine_ls_number_parameters     228
_refine_ls_number_restraints     0
_refine_ls_hydrogen_treatment     constr
_refine_ls_weighting_scheme     calc
_refine_ls_weighting_details
         'calc w=1/[\s^2^(Fo^2^)+(0.0659P)^2^+0.2012P] where P=(Fo^2^+2Fc^2^)/3'
_atom_sites_solution_hydrogens     geom
_atom_sites_solution_primary     direct
_atom_sites_solution_secondary     difmap
_refine_ls_shift/su_max     0.001
_refine_ls_shift/su_mean     0.000
_refine_diff_density_max     0.243
_refine_diff_density_min     -0.204
_refine_ls_extinction_method     SHELXL
_refine_ls_extinction_coef     0.024(3)
_refine_ls_extinction_expression
                                  'Fc^*^=kFc[1+0.001xFc^2^\l^3^/sin(2\q)]^-1/4^'
loop_
    _atom_type_symbol
    _atom_type_description
    _atom_type_scat_dispersion_real
    _atom_type_scat_dispersion_imag
    _atom_type_scat_source
    'C' 'C' 0.0033 0.0016
                         'International Tables Vol C Tables 4.2.6.8 and 6.1.1.4'
    'H' 'H' 0.0000 0.0000
                         'International Tables Vol C Tables 4.2.6.8 and 6.1.1.4'
    'O' 'O' 0.0106 0.0060
                         'International Tables Vol C Tables 4.2.6.8 and 6.1.1.4'
_computing_data_collection     'SMART (Bruker, 2007)'
_computing_cell_refinement     'SAINT (Bruker, 2007)'
_computing_data_reduction     'SAINT (Bruker, 2007)'
_computing_structure_solution     'SHELXTL (Sheldrick, 2008)'
_computing_structure_refinement     'SHELXTL (Sheldrick, 2008)'
_computing_molecular_graphics     'SHELXTL (Sheldrick, 2008)'
_computing_publication_material     'SHELXTL (Sheldrick, 2008)'
loop_
    _atom_site_type_symbol
    _atom_site_label
    _atom_site_fract_x
    _atom_site_fract_y
    _atom_site_fract_z
    _atom_site_U_iso_or_equiv
    _atom_site_adp_type
    _atom_site_calc_flag
    _atom_site_refinement_flags
    _atom_site_occupancy
    _atom_site_disorder_assembly
    _atom_site_disorder_group
    O O1 0.04001(9) 0.88854(18) 0.70962(19) 0.0610(5) Uani d . 1 . .
    O O2 0.11713(7) 0.72996(15) 0.54027(17) 0.0463(4) Uani d . 1 . .
    O O3 0.15130(10) 0.51497(17) 0.4995(2) 0.0705(6) Uani d . 1 . .
    O O4 0.25790(11) 0.4732(2) 0.3000(3) 0.0885(7) Uani d . 1 . .
    O O5 0.28952(8) 0.66346(19) 0.17300(19) 0.0617(5) Uani d . 1 . .
    C C1 0.12199(11) 0.8722(2) 0.5210(2) 0.0414(6) Uani d . 1 . .
    C C2 0.08113(11) 0.9568(3) 0.6115(3) 0.0497(6) Uani d . 1 . .
    C C3 0.08597(14) 1.0996(3) 0.5946(3) 0.0652(8) Uani d . 1 . .
    H H3A 0.0593 1.1578 0.6536 0.078 Uiso calc R 1 . .
    C C4 0.13001(15) 1.1585(3) 0.4910(3) 0.0710(8) Uani d . 1 . .
    H H4A 0.1323 1.2554 0.4816 0.085 Uiso calc R 1 . .
    C C5 0.17013(13) 1.0757(3) 0.4023(3) 0.0605(7) Uani d . 1 . .
    H H5A 0.1992 1.1160 0.3328 0.073 Uiso calc R 1 . .
    C C6 0.16698(11) 0.9293(2) 0.4174(3) 0.0445(6) Uani d . 1 . .
    C C7 0.20856(11) 0.8339(2) 0.3351(2) 0.0450(6) Uani d . 1 . .
    H H7A 0.2383 0.8693 0.2638 0.054 Uiso calc R 1 . .
    C C8 0.20641(10) 0.6940(2) 0.3568(2) 0.0429(6) Uani d . 1 . .
    C C9 0.15868(11) 0.6355(2) 0.4665(3) 0.0460(6) Uani d . 1 . .
    C C10 0.25260(12) 0.5959(3) 0.2770(3) 0.0525(6) Uani d . 1 . .
    C C11 -0.00432(15) 0.9739(3) 0.7994(3) 0.0743(8) Uani d . 1 . .
    H H11A -0.0314 0.9150 0.8626 0.112 Uiso calc R 1 . .
    H H11B -0.0349 1.0278 0.7362 0.112 Uiso calc R 1 . .
    H H11C 0.0237 1.0360 0.8592 0.112 Uiso calc R 1 . .
    C C12 0.33877(13) 0.5785(3) 0.0894(3) 0.0697(8) Uani d . 1 . .
    H H12A 0.3470 0.6224 -0.0059 0.084 Uiso calc R 1 . .
    H H12B 0.3189 0.4867 0.0709 0.084 Uiso calc R 1 . .
    C C13 0.40569(13) 0.5629(3) 0.1714(3) 0.0646(7) Uani d . 1 . .
    H H13A 0.4053 0.5142 0.2608 0.078 Uiso calc R 1 . .
    C C14 0.46490(14) 0.6123(3) 0.1279(3) 0.0639(7) Uani d . 1 . .
    H H14A 0.4640 0.6613 0.0386 0.077 Uiso calc R 1 . .
    C C15 0.53343(12) 0.6000(3) 0.2031(3) 0.0560(7) Uani d . 1 . .
    C C16 0.58725(14) 0.6863(3) 0.1617(4) 0.0741(9) Uani d . 1 . .
    H H16A 0.5804 0.7481 0.0830 0.089 Uiso calc R 1 . .
    C C17 0.65113(15) 0.6830(3) 0.2345(5) 0.0831(10) Uani d . 1 . .
    H H17A 0.6861 0.7445 0.2067 0.100 Uiso calc R 1 . .
    C C18 0.66314(14) 0.5891(3) 0.3481(4) 0.0741(9) Uani d . 1 . .
    H H18A 0.7059 0.5874 0.3980 0.089 Uiso calc R 1 . .
    C C19 0.61138(15) 0.4981(4) 0.3866(3) 0.0763(9) Uani d . 1 . .
    H H19A 0.6195 0.4320 0.4608 0.092 Uiso calc R 1 . .
    C C20 0.54716(14) 0.5041(3) 0.3158(3) 0.0694(8) Uani d . 1 . .
    H H20A 0.5123 0.4426 0.3443 0.083 Uiso calc R 1 . .
loop_
    _atom_site_aniso_label
    _atom_site_aniso_U_11
    _atom_site_aniso_U_22
    _atom_site_aniso_U_33
    _atom_site_aniso_U_12
    _atom_site_aniso_U_13
    _atom_site_aniso_U_23
    O1 0.0600(10) 0.0639(11) 0.0597(11) 0.0079(9) 0.0171(8) -0.0059(9)
    O2 0.0487(9) 0.0410(9) 0.0494(10) 0.0015(7) 0.0053(7) -0.0008(7)
    O3 0.0869(14) 0.0375(10) 0.0877(14) 0.0016(9) 0.0227(10) 0.0041(9)
    O4 0.1028(16) 0.0562(13) 0.1075(17) 0.0296(11) 0.0322(13) 0.0052(11)
    O5 0.0522(10) 0.0719(12) 0.0615(12) 0.0113(9) 0.0125(8) -0.0069(9)
    C1 0.0391(12) 0.0364(12) 0.0486(14) 0.0004(10) -0.0026(10) -0.0021(10)
    C2 0.0444(13) 0.0505(15) 0.0541(15) 0.0053(11) -0.0019(11) -0.0051(12)
    C3 0.0668(17) 0.0523(16) 0.0767(19) 0.0122(13) 0.0061(14) -0.0112(14)
    C4 0.0784(19) 0.0382(14) 0.096(2) 0.0072(13) 0.0005(17) -0.0028(15)
    C5 0.0590(16) 0.0446(14) 0.0783(19) -0.0029(12) 0.0079(13) 0.0063(13)
    C6 0.0394(12) 0.0392(12) 0.0550(15) 0.0021(10) -0.0010(10) -0.0012(11)
    C7 0.0370(12) 0.0503(14) 0.0477(14) -0.0026(10) 0.0007(9) 0.0011(11)
    C8 0.0364(12) 0.0444(13) 0.0476(14) 0.0026(10) -0.0039(10) -0.0026(10)
    C9 0.0472(13) 0.0401(14) 0.0506(15) 0.0028(10) -0.0024(10) -0.0044(11)
    C10 0.0470(14) 0.0573(16) 0.0531(16) 0.0102(12) -0.0031(11) -0.0058(13)
    C11 0.0676(18) 0.090(2) 0.0663(19) 0.0167(16) 0.0152(14) -0.0173(16)
    C12 0.0520(16) 0.093(2) 0.0642(18) 0.0203(14) 0.0082(13) -0.0162(16)
    C13 0.0517(15) 0.0826(19) 0.0598(17) 0.0113(14) 0.0072(12) -0.0058(15)
    C14 0.0605(16) 0.0681(17) 0.0635(17) 0.0112(14) 0.0127(13) -0.0002(14)
    C15 0.0484(14) 0.0513(14) 0.0690(18) 0.0042(12) 0.0139(12) -0.0074(13)
    C16 0.0617(18) 0.0521(16) 0.109(2) 0.0106(14) 0.0295(16) 0.0079(16)
    C17 0.0542(18) 0.0535(17) 0.143(3) -0.0068(14) 0.0329(18) -0.012(2)
    C18 0.0490(16) 0.078(2) 0.096(2) 0.0006(15) 0.0078(15) -0.0310(19)
    C19 0.0669(18) 0.091(2) 0.071(2) 0.0004(17) 0.0080(15) 0.0048(16)
    C20 0.0549(16) 0.0741(19) 0.080(2) -0.0136(14) 0.0122(14) 0.0070(16)
_geom_special_details
;
 All esds (except the esd in the dihedral angle between two l.s. planes)
 are estimated using the full covariance matrix.  The cell esds are taken
 into account individually in the estimation of esds in distances, angles
 and torsion angles; correlations between esds in cell parameters are only
 used when they are defined by crystal symmetry.  An approximate (isotropic)
 treatment of cell esds is used for estimating esds involving l.s. planes.
;
loop_
    _geom_bond_atom_site_label_1
    _geom_bond_atom_site_label_2
    _geom_bond_site_symmetry_2
    _geom_bond_distance
    _geom_bond_publ_flag
    O1 C2 . 1.362(3) ?
    O1 C11 . 1.438(3) ?
    O2 C1 . 1.373(3) ?
    O2 C9 . 1.382(3) ?
    O3 C9 . 1.198(3) ?
    O4 C10 . 1.194(3) ?
    O5 C10 . 1.349(3) ?
    O5 C12 . 1.465(3) ?
    C1 C6 . 1.394(3) ?
    C1 C2 . 1.398(3) ?
    C2 C3 . 1.375(4) ?
    C3 C4 . 1.389(4) ?
    C3 H3A . 0.9300 ?
    C4 C5 . 1.370(4) ?
    C4 H4A . 0.9300 ?
    C5 C6 . 1.405(3) ?
    C5 H5A . 0.9300 ?
    C6 C7 . 1.428(3) ?
    C7 C8 . 1.351(3) ?
    C7 H7A . 0.9300 ?
    C8 C9 . 1.469(3) ?
    C8 C10 . 1.485(3) ?
    C11 H11A . 0.9600 ?
    C11 H11B . 0.9600 ?
    C11 H11C . 0.9600 ?
    C12 C13 . 1.480(4) ?
    C12 H12A . 0.9700 ?
    C12 H12B . 0.9700 ?
    C13 C14 . 1.299(4) ?
    C13 H13A . 0.9300 ?
    C14 C15 . 1.476(4) ?
    C14 H14A . 0.9300 ?
    C15 C16 . 1.379(3) ?
    C15 C20 . 1.389(4) ?
    C16 C17 . 1.383(4) ?
    C16 H16A . 0.9300 ?
    C17 C18 . 1.377(4) ?
    C17 H17A . 0.9300 ?
    C18 C19 . 1.370(4) ?
    C18 H18A . 0.9300 ?
    C19 C20 . 1.381(4) ?
    C19 H19A . 0.9300 ?
    C20 H20A . 0.9300 ?
loop_
    _geom_angle_atom_site_label_1
    _geom_angle_atom_site_label_2
    _geom_angle_atom_site_label_3
    _geom_angle_site_symmetry_1
    _geom_angle_site_symmetry_3
    _geom_angle
    _geom_angle_publ_flag
    C2 O1 C11 . . 116.7(2) ?
    C1 O2 C9 . . 122.93(18) ?
    C10 O5 C12 . . 116.4(2) ?
    O2 C1 C6 . . 121.0(2) ?
    O2 C1 C2 . . 117.3(2) ?
    C6 C1 C2 . . 121.7(2) ?
    O1 C2 C3 . . 126.0(2) ?
    O1 C2 C1 . . 116.1(2) ?
    C3 C2 C1 . . 117.9(2) ?
    C2 C3 C4 . . 121.3(3) ?
    C2 C3 H3A . . 119.4 ?
    C4 C3 H3A . . 119.4 ?
    C5 C4 C3 . . 120.9(2) ?
    C5 C4 H4A . . 119.6 ?
    C3 C4 H4A . . 119.6 ?
    C4 C5 C6 . . 119.5(2) ?
    C4 C5 H5A . . 120.3 ?
    C6 C5 H5A . . 120.3 ?
    C1 C6 C5 . . 118.8(2) ?
    C1 C6 C7 . . 117.2(2) ?
    C5 C6 C7 . . 124.0(2) ?
    C8 C7 C6 . . 122.5(2) ?
    C8 C7 H7A . . 118.7 ?
    C6 C7 H7A . . 118.7 ?
    C7 C8 C9 . . 119.6(2) ?
    C7 C8 C10 . . 122.2(2) ?
    C9 C8 C10 . . 118.1(2) ?
    O3 C9 O2 . . 115.8(2) ?
    O3 C9 C8 . . 127.6(2) ?
    O2 C9 C8 . . 116.62(19) ?
    O4 C10 O5 . . 123.1(2) ?
    O4 C10 C8 . . 125.8(3) ?
    O5 C10 C8 . . 111.2(2) ?
    O1 C11 H11A . . 109.5 ?
    O1 C11 H11B . . 109.5 ?
    H11A C11 H11B . . 109.5 ?
    O1 C11 H11C . . 109.5 ?
    H11A C11 H11C . . 109.5 ?
    H11B C11 H11C . . 109.5 ?
    O5 C12 C13 . . 111.3(2) ?
    O5 C12 H12A . . 109.4 ?
    C13 C12 H12A . . 109.4 ?
    O5 C12 H12B . . 109.4 ?
    C13 C12 H12B . . 109.4 ?
    H12A C12 H12B . . 108.0 ?
    C14 C13 C12 . . 124.9(3) ?
    C14 C13 H13A . . 117.6 ?
    C12 C13 H13A . . 117.6 ?
    C13 C14 C15 . . 127.8(3) ?
    C13 C14 H14A . . 116.1 ?
    C15 C14 H14A . . 116.1 ?
    C16 C15 C20 . . 117.2(3) ?
    C16 C15 C14 . . 119.8(3) ?
    C20 C15 C14 . . 123.0(2) ?
    C15 C16 C17 . . 121.5(3) ?
    C15 C16 H16A . . 119.2 ?
    C17 C16 H16A . . 119.2 ?
    C18 C17 C16 . . 120.2(3) ?
    C18 C17 H17A . . 119.9 ?
    C16 C17 H17A . . 119.9 ?
    C19 C18 C17 . . 119.2(3) ?
    C19 C18 H18A . . 120.4 ?
    C17 C18 H18A . . 120.4 ?
    C18 C19 C20 . . 120.3(3) ?
    C18 C19 H19A . . 119.9 ?
    C20 C19 H19A . . 119.9 ?
    C19 C20 C15 . . 121.5(3) ?
    C19 C20 H20A . . 119.3 ?
    C15 C20 H20A . . 119.3 ?
loop_
    _geom_torsion_atom_site_label_1
    _geom_torsion_atom_site_label_2
    _geom_torsion_atom_site_label_3
    _geom_torsion_atom_site_label_4
    _geom_torsion_site_symmetry_1
    _geom_torsion_site_symmetry_2
    _geom_torsion_site_symmetry_3
    _geom_torsion_site_symmetry_4
    _geom_torsion
    _geom_torsion_publ_flag
    C9 O2 C1 C6 . . . . 4.0(3) ?
    C9 O2 C1 C2 . . . . -174.71(19) ?
    C11 O1 C2 C3 . . . . 2.6(4) ?
    C11 O1 C2 C1 . . . . -177.7(2) ?
    O2 C1 C2 O1 . . . . -0.4(3) ?
    C6 C1 C2 O1 . . . . -179.15(19) ?
    O2 C1 C2 C3 . . . . 179.3(2) ?
    C6 C1 C2 C3 . . . . 0.6(3) ?
    O1 C2 C3 C4 . . . . 179.8(2) ?
    C1 C2 C3 C4 . . . . 0.0(4) ?
    C2 C3 C4 C5 . . . . -0.1(4) ?
    C3 C4 C5 C6 . . . . -0.5(4) ?
    O2 C1 C6 C5 . . . . -179.8(2) ?
    C2 C1 C6 C5 . . . . -1.2(3) ?
    O2 C1 C6 C7 . . . . -1.3(3) ?
    C2 C1 C6 C7 . . . . 177.37(19) ?
    C4 C5 C6 C1 . . . . 1.1(4) ?
    C4 C5 C6 C7 . . . . -177.4(2) ?
    C1 C6 C7 C8 . . . . -1.3(3) ?
    C5 C6 C7 C8 . . . . 177.1(2) ?
    C6 C7 C8 C9 . . . . 1.4(3) ?
    C6 C7 C8 C10 . . . . -176.50(19) ?
    C1 O2 C9 O3 . . . . 176.3(2) ?
    C1 O2 C9 C8 . . . . -3.8(3) ?
    C7 C8 C9 O3 . . . . -179.1(2) ?
    C10 C8 C9 O3 . . . . -1.1(3) ?
    C7 C8 C9 O2 . . . . 1.1(3) ?
    C10 C8 C9 O2 . . . . 179.11(18) ?
    C12 O5 C10 O4 . . . . -1.3(3) ?
    C12 O5 C10 C8 . . . . 178.20(18) ?
    C7 C8 C10 O4 . . . . 172.9(3) ?
    C9 C8 C10 O4 . . . . -5.0(4) ?
    C7 C8 C10 O5 . . . . -6.5(3) ?
    C9 C8 C10 O5 . . . . 175.55(18) ?
    C10 O5 C12 C13 . . . . -83.6(3) ?
    O5 C12 C13 C14 . . . . -115.1(3) ?
    C12 C13 C14 C15 . . . . -179.5(3) ?
    C13 C14 C15 C16 . . . . -164.1(3) ?
    C13 C14 C15 C20 . . . . 15.9(4) ?
    C20 C15 C16 C17 . . . . -3.4(4) ?
    C14 C15 C16 C17 . . . . 176.6(3) ?
    C15 C16 C17 C18 . . . . 2.2(4) ?
    C16 C17 C18 C19 . . . . 0.7(4) ?
    C17 C18 C19 C20 . . . . -2.3(4) ?
    C18 C19 C20 C15 . . . . 0.9(4) ?
    C16 C15 C20 C19 . . . . 1.9(4) ?
    C14 C15 C20 C19 . . . . -178.2(3) ?
loop_
    _geom_hbond_atom_site_label_D
    _geom_hbond_atom_site_label_H
    _geom_hbond_atom_site_label_A
    _geom_hbond_site_symmetry_A
    _geom_hbond_distance_DH
    _geom_hbond_distance_HA
    _geom_hbond_distance_DA
    _geom_hbond_angle_DHA
    _geom_hbond_publ_flag
    C4 H4A O3 1_565 0.93 2.51 3.429(3) 170 y
    C17 H17A O4 2_655 0.93 2.44 3.294(4) 153 y
