# Supplementary material for: Cinnamyl 8-meth­oxy-2-oxo-2H-chromene-3-carboxyl­ate
Source: Acta Crystallogr Sect E Struct Rep Online. 2009 Oct 23;65(Pt 11):o2817. doi: 10.1107/S1600536809041725 (PMC2971202; doi:10.1107/S1600536809041725)
Supplement: Supplementary file 2 [file e-65-o2817-Isup2.hkl]

# 
# h,k,l, Fc-squared, Fo-squared, sigma(Fo-squared) and status flag 
# 
data_I
_shelx_title ' A in P2(1)/c' 
_shelx_refln_list_code          4 
_shelx_F_calc_maximum      270.68 
_exptl_crystal_F_000       704.00 
_reflns_d_resolution_high  0.8409 
 
loop_ 
 _symmetry_equiv_pos_as_xyz 
 'x, y, z' 
 '-x, y+1/2, -z+1/2' 
 '-x, -y, -z' 
 'x, -y-1/2, z-1/2' 
 
_cell_length_a    19.2260 
_cell_length_b     9.5483 
_cell_length_c     9.0046 
_cell_angle_alpha  90.000 
_cell_angle_beta   90.969 
_cell_angle_gamma  90.000 
 
_shelx_F_squared_multiplier     1.000 
 
loop_ 
 _refln_index_h 
 _refln_index_k 
 _refln_index_l 
 _refln_F_squared_calc 
 _refln_F_squared_meas 
 _refln_F_squared_sigma 
 _refln_observed_status 
   1   0   0     1556.68     1388.20      0.47 o 
   2   0   0      642.36      619.07      2.28 o 
   3   0   0     3284.55     3050.08     31.30 o 
   4   0   0     4642.01     4421.94     56.69 o 
   5   0   0       13.14       10.98      3.19 o 
   6   0   0      544.88      500.20      4.03 o 
   7   0   0     1948.77     1998.58     48.62 o 
   8   0   0      183.05      144.89      3.20 o 
   9   0   0       59.39       60.52      2.80 o 
  10   0   0      547.10      557.83     16.87 o 
  11   0   0       24.49       29.75      2.40 o 
  12   0   0        0.37        0.00      2.00 o 
  13   0   0        5.21        4.19      3.39 o 
  14   0   0      144.39      148.88      3.20 o 
  15   0   0      563.36      593.25     26.26 o 
  16   0   0      703.52      698.47     18.86 o 
  17   0   0       87.46      102.05      6.39 o 
  18   0   0       15.04       12.38      2.59 o 
  19   0   0        0.12        2.59      3.19 o 
  20   0   0       29.04       28.75      4.79 o 
  21   0   0      113.33       75.89     17.18 o 
  22   0   0      121.01       72.10     26.56 o 
   1   1   0     5749.68     5201.60    379.99 o 
   2   1   0     5867.64     4354.42    703.23 o 
   3   1   0     1293.03     1198.94     43.94 o 
   4   1   0      145.00      121.21      2.58 o 
   5   1   0      404.67      386.26      3.70 o 
   6   1   0       77.40       59.88      1.29 o 
   7   1   0        4.58        5.23      0.74 o 
   8   1   0       82.03       67.60      5.50 o 
   9   1   0        7.18        8.88      0.77 o 
  10   1   0       45.21       29.82     14.68 o 
  11   1   0     1384.20     1508.32      5.26 o 
  12   1   0        5.42        3.84      0.77 o 
  13   1   0      303.78      314.46     16.99 o 
  14   1   0       11.51       16.15      2.51 o 
  15   1   0       38.56       38.09      4.19 o 
  16   1   0        7.88        9.26      1.72 o 
  17   1   0       60.29       58.08     11.18 o 
  18   1   0       35.86       34.87      4.99 o 
  19   1   0        8.09       10.20      3.29 o 
  20   1   0       40.03       46.49      3.99 o 
  21   1   0       51.97       51.97      3.10 o 
  22   1   0       17.88       13.18      3.09 o 
   0   2   0    12710.75    12901.10    104.92 o 
   1   2   0       19.29       14.33      0.99 o 
   2   2   0     1243.25     1056.99     29.86 o 
   3   2   0      251.32      177.51      8.33 o 
   4   2   0      511.17      491.59     13.81 o 
   5   2   0      655.58      620.73      5.37 o 
   6   2   0      130.21      122.57      5.27 o 
   7   2   0      286.56      303.90      5.51 o 
   8   2   0        5.16        6.26      0.58 o 
   9   2   0     1234.01     1342.21     47.49 o 
  10   2   0     1285.07     1372.17     26.41 o 
  11   2   0      547.15      577.89     29.80 o 
  12   2   0     1774.45     2053.92    179.67 o 
  13   2   0     1169.85     1189.31     48.64 o 
  14   2   0      295.11      323.92      6.50 o 
  15   2   0       23.82       26.88      2.69 o 
  16   2   0       16.15       15.57      1.84 o 
  17   2   0       78.02       76.12     10.08 o 
  18   2   0       12.52       10.54      1.36 o 
  19   2   0       25.37       24.78      2.10 o 
  20   2   0        1.31        2.40      6.19 o 
  21   2   0        7.31       11.78      4.39 o 
  22   2   0       22.83       36.93      8.18 o 
   1   3   0      466.75      370.79     11.17 o 
   2   3   0      602.57      558.14     37.03 o 
   3   3   0      630.04      623.98     44.79 o 
   4   3   0       26.52       20.31      1.80 o 
   5   3   0       15.17       11.98      1.50 o 
   6   3   0      415.99      361.88     12.57 o 
   7   3   0       53.44       53.40      2.20 o 
   8   3   0     1529.19     1491.23    113.06 o 
   9   3   0      122.57      105.72      3.60 o 
  10   3   0        2.61        2.00      2.79 o 
  11   3   0      446.44      457.99     21.05 o 
  12   3   0      134.50      141.48      9.59 o 
  13   3   0       23.18       33.74      6.19 o 
  14   3   0        1.19        2.40      4.79 o 
  15   3   0       16.67       17.57      5.59 o 
  16   3   0       15.43       15.77      4.59 o 
  17   3   0       19.81       20.76      4.39 o 
  19   3   0       45.16       55.10      3.99 o 
  20   3   0        0.94        7.38      4.59 o 
  22   3   0       17.24       23.35     13.37 o 
   0   4   0     1156.83     1084.45     41.60 o 
   1   4   0       21.76       30.49      1.96 o 
   2   4   0        6.18        3.21      1.29 o 
   3   4   0       24.13       23.31      1.54 o 
   4   4   0      209.59      218.98     12.31 o 
   5   4   0      316.93      301.99     12.32 o 
   6   4   0      284.65      301.28     13.82 o 
   7   4   0      348.35      353.01     11.15 o 
   8   4   0      412.30      356.80     16.24 o 
   9   4   0        8.50       10.07      2.79 o 
  10   4   0      248.88      219.25      4.00 o 
  11   4   0       17.60       17.97      2.20 o 
  12   4   0       54.45       53.71      3.19 o 
  13   4   0       89.23       97.47      8.79 o 
  14   4   0       23.28       18.76      6.99 o 
  15   4   0        4.41       10.58      7.78 o 
  16   4   0      180.05      202.03     17.79 o 
  17   4   0       39.72       42.52      5.79 o 
  18   4   0       28.16       39.13      9.58 o 
  19   4   0        0.50        2.79      5.39 o 
  20   4   0        9.11       15.77      6.79 o 
  21   4   0        1.92       10.58      5.19 o 
   1   5   0       94.33       85.81      4.10 o 
   2   5   0       50.21       62.43      4.59 o 
   3   5   0     2210.29     2524.33    202.05 o 
   4   5   0        1.01        4.85      1.44 o 
   5   5   0      671.03      625.30     25.02 o 
   6   5   0       10.58       10.44      1.19 o 
   7   5   0      391.47      387.30     10.52 o 
   8   5   0       52.86       52.41      1.69 o 
   9   5   0       41.85       35.86      1.73 o 
  10   5   0       61.16       55.72      2.82 o 
  11   5   0      118.04       55.08     28.77 o 
  12   5   0       15.00       13.17      6.19 o 
  13   5   0       45.62       44.32     10.18 o 
  14   5   0       17.54       15.37      4.99 o 
  15   5   0        0.57        2.40      5.79 o 
  16   5   0        0.06        0.40      5.99 o 
  17   5   0        3.12        5.59      5.39 o 
  18   5   0       22.41       23.35      4.79 o 
  19   5   0        0.04        4.19      5.19 o 
  20   5   0        5.46       19.56      5.59 o 
   0   6   0       63.57       51.13      3.20 o 
   1   6   0       41.90       50.64      2.87 o 
   2   6   0      265.23      276.74      7.16 o 
   3   6   0        0.01        1.20      2.00 o 
   4   6   0       17.62       20.95      2.27 o 
   5   6   0      141.84      156.55     12.99 o 
   6   6   0        3.26        7.88      2.53 o 
   7   6   0      282.17      241.13     14.91 o 
   8   6   0       26.00       26.85      1.33 o 
   9   6   0        4.19        3.69      1.80 o 
  10   6   0      102.19       86.86      3.65 o 
  11   6   0        9.09        8.85      6.39 o 
  12   6   0      300.74      344.43      8.40 o 
  13   6   0        7.84       10.58      3.19 o 
  14   6   0      467.31      510.53     46.45 o 
  15   6   0       22.84       33.14      6.19 o 
  17   6   0       60.56       59.70      8.39 o 
  18   6   0        1.60        8.98      4.99 o 
  19   6   0        1.56        4.19      4.99 o 
   1   7   0        8.57        4.07      2.77 o 
   2   7   0       19.50       19.88      2.75 o 
   3   7   0       36.58       36.49      2.81 o 
   4   7   0       26.51       28.49      3.01 o 
   5   7   0       15.58       17.38      2.21 o 
   6   7   0       20.08       23.73      1.83 o 
   7   7   0      133.32      131.60     17.78 o 
   8   7   0      108.15      112.71      4.19 o 
   9   7   0      769.48      581.27    252.99 o 
  10   7   0      196.32      172.46     11.79 o 
  11   7   0       33.81       31.80      9.18 o 
  12   7   0       58.61       55.67      6.29 o 
  13   7   0       20.21       24.95      5.39 o 
  14   7   0      121.08      109.46     11.19 o 
  15   7   0      144.46      143.43      7.59 o 
  16   7   0       69.91       75.87     12.38 o 
  17   7   0        8.36        8.98      7.58 o 
  18   7   0       21.91        9.78      7.59 o 
   0   8   0       17.60       28.74      5.79 o 
   1   8   0       83.90       85.57      2.59 o 
   2   8   0      173.53      174.64      7.69 o 
   3   8   0       63.13       73.98      5.43 o 
   4   8   0        1.21        6.58      3.72 o 
   5   8   0      235.20      253.26     21.09 o 
   6   8   0        0.98        7.76      4.89 o 
   7   8   0      204.59      182.67     21.69 o 
   8   8   0      202.07      173.24     15.49 o 
   9   8   0        4.25        4.76      2.69 o 
  10   8   0       78.70       83.19      3.11 o 
  11   8   0        0.62        4.19      1.80 o 
  12   8   0      151.72      140.59     14.28 o 
  13   8   0        5.25        3.41     10.28 o 
  14   8   0       48.02       55.10      5.39 o 
  15   8   0        0.22       23.35      7.78 o 
  16   8   0       17.80       14.17      5.79 o 
   1   9   0       30.53       41.91      3.99 o 
   2   9   0       49.45       36.94      4.29 o 
   3   9   0      296.22      301.71     10.80 o 
   4   9   0        0.00        1.00      5.59 o 
   5   9   0      151.48      139.10     15.88 o 
   6   9   0       50.11       43.50      6.99 o 
   7   9   0        8.43       17.18      6.59 o 
   8   9   0        3.70       11.58      2.79 o 
  10   9   0        4.78        9.25      3.21 o 
  11   9   0        4.01        8.42      5.19 o 
  12   9   0        5.02        5.67      6.09 o 
  13   9   0        1.98        3.42      2.12 o 
   0  10   0       49.92       37.93     14.37 o 
   1  10   0       57.11       47.07     11.50 o 
   2  10   0       14.48       18.45      3.59 o 
   3  10   0        4.30        8.08      4.52 o 
   4  10   0       21.38       18.11      4.19 o 
   5  10   0        8.58        9.60      2.95 o 
   6  10   0        0.12       13.50      5.89 o 
   7  10   0       14.88       18.59      4.01 o 
   8  10   0        6.10        8.53      4.86 o 
   9  10   0        1.62        5.13      4.89 o 
  10  10   0       18.22       23.46      4.39 o 
   1  11   0        0.38        6.08      5.22 o 
   2  11   0       55.38       41.74      5.19 o 
   3  11   0       15.64       18.69      4.84 o 
   4  11   0        1.51       26.28     13.37 o 
   5  11   0       19.66       29.54      9.18 o 
 -22   1   1        0.00        1.54      1.67 o 
 -21   1   1       33.39       38.52      7.89 o 
 -20   1   1      198.51      199.98     47.76 o 
 -19   1   1      222.84      251.73     20.19 o 
 -18   1   1       84.03       86.54     10.18 o 
 -17   1   1      332.06      367.82     35.71 o 
 -16   1   1       35.77       29.20      2.60 o 
 -15   1   1        1.85        3.31      1.41 o 
 -14   1   1      167.68      183.37      9.69 o 
 -13   1   1       15.50       13.54      2.20 o 
 -12   1   1        2.77        4.54      1.70 o 
 -10   1   1      136.81      124.07      6.90 o 
  -9   1   1       68.97       69.98      2.48 o 
  -8   1   1        7.77        8.37      0.75 o 
  -7   1   1     4971.47     5222.86     25.77 o 
  -6   1   1      202.08      197.78     82.12 o 
  -5   1   1      676.98      691.36     17.60 o 
  -4   1   1     2597.80     2581.97     30.56 o 
  -3   1   1     1575.02     1538.82     77.13 o 
  -2   1   1     1984.45     1790.03     18.64 o 
  -1   1   1     2476.83     2428.01    132.95 o 
   0   1   1     2208.16     2020.69     60.91 o 
   1   1   1      147.91      131.06      8.43 o 
   2   1   1       60.50       49.91      1.30 o 
   3   1   1      156.13      149.69      3.82 o 
   4   1   1     7577.64     8431.34    157.95 o 
   5   1   1     9140.89    10014.73    330.16 o 
   6   1   1      213.99      204.52     27.95 o 
   7   1   1      489.52      486.83      9.02 o 
   8   1   1     2846.77     3043.16    178.45 o 
   9   1   1      132.75      152.82      8.60 o 
  10   1   1      224.69      187.88      4.90 o 
  11   1   1      220.41      198.65     15.20 o 
  12   1   1        8.17        9.40      1.27 o 
  13   1   1      167.81      178.17      9.89 o 
  14   1   1       18.54       13.82      1.32 o 
  15   1   1        0.82        1.57      0.91 o 
  16   1   1       15.71       16.42      2.39 o 
  17   1   1       19.41       14.57      7.88 o 
  19   1   1       12.15       10.91      6.19 o 
  20   1   1       19.43       21.56      5.59 o 
  21   1   1        8.94       13.40      3.25 o 
  22   1   1       16.83       15.33      4.22 o 
 -22   2   1        0.23        4.39      6.59 o 
 -21   2   1       11.86       23.75      6.59 o 
 -20   2   1       40.44       48.51     13.18 o 
 -19   2   1       44.66       53.70      4.59 o 
 -18   2   1      168.57      194.42     14.99 o 
 -17   2   1      298.17      347.80     23.40 o 
 -16   2   1      281.56      316.80     25.40 o 
 -15   2   1      120.57      134.05      7.19 o 
 -14   2   1        1.52        4.39      2.59 o 
 -13   2   1       69.29       65.50      3.59 o 
 -12   2   1      134.06      146.68      2.20 o 
 -11   2   1       98.37       98.49      9.79 o 
 -10   2   1      633.01      680.62     35.17 o 
  -9   2   1       88.66       90.71      4.20 o 
  -8   2   1        8.79        6.39      3.39 o 
  -7   2   1        6.47        9.78      2.99 o 
  -6   2   1      325.36      338.81      8.22 o 
  -5   2   1      554.27      531.64     23.47 o 
  -4   2   1      535.04      502.02     19.96 o 
  -3   2   1     2818.31     2739.17    101.75 o 
  -2   2   1     5574.32     5312.49    174.68 o 
  -1   2   1     2387.96     2333.92     76.55 o 
   0   2   1    19946.99    18038.38   1962.43 o 
   1   2   1     1295.91     1171.99     13.96 o 
   2   2   1     1188.38     1098.36      5.95 o 
   3   2   1     1022.96      903.54     27.53 o 
   4   2   1     2378.04     2202.21     62.55 o 
   5   2   1      116.45      101.72      5.00 o 
   6   2   1      371.19      319.13     13.85 o 
   7   2   1      952.69      887.88     11.97 o 
   8   2   1      692.84      680.60     35.84 o 
   9   2   1        0.70        2.00      1.20 o 
  10   2   1       75.40       73.64      3.25 o 
  11   2   1       56.12       59.27      1.92 o 
  12   2   1        2.43        2.20      1.60 o 
  13   2   1      117.46      131.10      3.49 o 
  14   2   1      362.06      354.70     20.82 o 
  15   2   1       56.83       58.18      8.89 o 
  16   2   1      205.93      201.61      2.50 o 
  17   2   1       39.68       45.82      4.02 o 
  18   2   1       12.81       13.59      3.44 o 
  19   2   1        0.02        0.20      5.39 o 
  20   2   1        0.29        6.68      4.19 o 
  21   2   1        2.28        3.06      2.50 o 
  22   2   1        9.23        5.09      5.29 o 
 -21   3   1       10.91       19.16     10.58 o 
 -20   3   1       10.81       16.57      3.99 o 
 -19   3   1        1.22        2.99      5.99 o 
 -18   3   1        3.58        5.99      4.19 o 
 -17   3   1        3.99        5.19      4.19 o 
 -16   3   1        0.83        1.20      5.39 o 
 -14   3   1      362.29      391.11      7.01 o 
 -13   3   1      105.74      114.06      5.79 o 
 -12   3   1      343.61      364.95     12.01 o 
 -11   3   1      222.70      204.81     14.00 o 
 -10   3   1      272.77      253.57      7.20 o 
  -8   3   1     1530.19     1652.36     84.28 o 
  -7   3   1     3608.61       24.25   1809.45 o 
  -6   3   1      300.85      276.73      5.57 o 
  -5   3   1       83.49       72.46      5.60 o 
  -4   3   1       25.26       30.81      1.29 o 
  -3   3   1        6.68        6.58      1.29 o 
  -2   3   1      444.92      401.30      9.00 o 
  -1   3   1      407.18      354.90      8.10 o 
   0   3   1     5141.06     4984.87    293.12 o 
   1   3   1        0.05        3.99      2.59 o 
   2   3   1       23.37       27.22      9.88 o 
   3   3   1      223.66      219.81     28.45 o 
   4   3   1      201.75      188.79      2.31 o 
   5   3   1      384.38      340.20      9.72 o 
   6   3   1      185.87      174.85      4.77 o 
   7   3   1        2.03        2.01      1.00 o 
   8   3   1        6.70        9.32      1.29 o 
   9   3   1       11.74        7.71      1.60 o 
  10   3   1       30.89       25.83      4.14 o 
  11   3   1      653.24      662.76     16.16 o 
  12   3   1      266.14      253.14     20.01 o 
  13   3   1      122.97      109.41      5.91 o 
  14   3   1      101.55       89.27      7.49 o 
  15   3   1      227.60      243.58      4.95 o 
  16   3   1        6.85        8.10      1.87 o 
  17   3   1       55.48       53.11      5.29 o 
  18   3   1        5.46        6.45      4.89 o 
  19   3   1       25.98       24.95      5.79 o 
  20   3   1       12.60        6.19      3.79 o 
  21   3   1        0.01       15.77      8.58 o 
 -20   4   1       14.51       11.58      8.18 o 
 -19   4   1        0.11       25.55      6.79 o 
 -18   4   1        3.07        3.99      3.19 o 
 -17   4   1        1.21        5.19      5.59 o 
 -16   4   1        5.64       15.37      6.59 o 
 -15   4   1       83.67       91.47      4.19 o 
 -11   4   1        7.81       16.97      4.79 o 
 -10   4   1      373.54      368.50     29.24 o 
  -9   4   1       60.39       51.12      6.39 o 
  -8   4   1       24.77       19.29      4.69 o 
  -7   4   1       15.19       20.43      2.00 o 
  -6   4   1       12.69       13.40      1.58 o 
  -5   4   1      227.13      212.95     10.71 o 
  -4   4   1        0.09        1.60      1.60 o 
  -3   4   1      837.07      803.57     30.47 o 
  -2   4   1      756.22      709.40     23.69 o 
  -1   4   1      203.91      209.74      4.33 o 
   0   4   1       59.82       50.60      1.89 o 
   1   4   1     1226.11     1272.70     32.47 o 
   2   4   1      885.39      971.47     22.32 o 
   3   4   1      444.52      428.58     11.14 o 
   4   4   1       36.57       35.58      3.49 o 
   5   4   1       15.85       20.27      1.82 o 
   6   4   1       36.48       30.34      1.66 o 
   7   4   1      158.62      170.43      5.72 o 
   8   4   1       40.98       37.17      2.10 o 
   9   4   1      143.37      152.46      3.11 o 
  10   4   1      101.64       96.54      5.81 o 
  11   4   1       57.27       55.10      1.00 o 
  12   4   1       31.27       25.95      4.59 o 
  13   4   1      126.13      128.25     16.98 o 
  14   4   1      425.07      438.48     18.82 o 
  15   4   1       98.41      104.66      9.99 o 
  16   4   1        7.10       12.18      8.38 o 
  17   4   1       15.00        8.18      9.38 o 
  18   4   1       16.14       36.33     12.38 o 
  19   4   1        2.65        6.79      7.19 o 
 -20   5   1        4.41        8.78      4.39 o 
 -19   5   1       33.36       42.52      5.79 o 
 -18   5   1       34.75       40.33      6.79 o 
 -17   5   1        0.04        9.98      6.79 o 
 -16   5   1        9.03       13.37      2.99 o 
 -15   5   1        0.52        1.60      2.79 o 
 -14   5   1       87.90       85.48      6.59 o 
 -13   5   1       15.03       24.55      3.59 o 
 -12   5   1       11.88        6.39      3.79 o 
 -11   5   1        9.68       12.38      4.39 o 
 -10   5   1       33.83       39.13      4.39 o 
  -9   5   1      109.44      102.73      4.20 o 
  -8   5   1       66.21       76.52      1.51 o 
  -7   5   1        6.30        7.84      1.69 o 
  -6   5   1      434.56      494.36     40.29 o 
  -5   5   1      102.66       98.22      6.19 o 
  -4   5   1      213.47      190.90     15.40 o 
  -3   5   1       28.33       24.67      1.31 o 
  -2   5   1        7.85       11.59      4.19 o 
  -1   5   1      464.53      460.59      5.71 o 
   0   5   1     2862.63     2984.63     92.21 o 
   1   5   1      214.13      265.80      2.12 o 
   2   5   1      228.10      227.10      3.68 o 
   3   5   1     4176.92     4352.77    238.11 o 
   4   5   1      522.83      561.86     21.48 o 
   5   5   1      242.66      230.58     10.30 o 
   6   5   1       32.51       31.04      2.28 o 
   7   5   1      165.89      187.33      4.75 o 
   8   5   1       17.65       14.65      1.40 o 
   9   5   1       49.57       57.22      2.73 o 
  10   5   1      192.23      195.91      3.89 o 
  11   5   1       98.60      100.25      7.89 o 
  12   5   1       53.32       53.31      3.41 o 
  13   5   1        0.30        2.29      2.59 o 
  14   5   1       27.99       33.14      5.59 o 
  15   5   1       38.70       42.52      4.59 o 
  16   5   1        0.21        8.38      5.39 o 
  18   5   1        4.31        4.39      5.59 o 
  19   5   1       44.08       51.71     12.18 o 
  20   5   1        0.79        6.99      8.18 o 
 -19   6   1        0.04       15.37      6.99 o 
 -18   6   1        3.77        9.98      5.39 o 
 -17   6   1        0.53        8.78      7.38 o 
 -16   6   1       30.29       44.32      6.59 o 
 -15   6   1        6.55        7.58      4.79 o 
 -13   6   1       23.56       13.17      6.39 o 
 -12   6   1      124.30      126.85      4.99 o 
 -11   6   1      229.67      253.31     12.80 o 
 -10   6   1     1090.19     1049.12     65.21 o 
  -9   6   1      220.03      211.17     11.20 o 
  -8   6   1       89.91       90.30      3.79 o 
  -7   6   1      102.21      107.00      3.55 o 
  -6   6   1       48.38       60.52      5.59 o 
  -5   6   1       23.64       30.08      2.62 o 
  -4   6   1      594.97      651.75     42.04 o 
  -3   6   1      123.34      128.97      5.99 o 
  -2   6   1       37.69       46.13      4.69 o 
  -1   6   1       16.90       18.21      1.50 o 
   0   6   1       59.09       54.46      2.60 o 
   1   6   1       55.82       51.56      2.72 o 
   3   6   1        0.24        5.59      1.60 o 
   4   6   1      147.47      143.83      9.39 o 
   5   6   1      340.96      314.34      8.75 o 
   6   6   1       40.20       45.06      4.39 o 
   7   6   1       17.71       17.67      1.90 o 
   8   6   1       16.27       17.57      1.55 o 
   9   6   1        0.64        3.17      1.92 o 
  10   6   1       21.90       19.86      1.54 o 
  11   6   1      189.20      199.24      7.51 o 
  12   6   1       14.70       14.56      3.40 o 
  13   6   1      161.90      165.75      6.58 o 
  14   6   1      542.55      206.12    192.99 o 
  15   6   1       82.16      105.64     10.98 o 
  17   6   1        1.59        6.79      6.19 o 
  18   6   1       12.69       21.96     10.98 o 
  19   6   1       13.92       26.95     17.96 o 
 -17   7   1        0.48        4.39      7.78 o 
 -16   7   1        1.53        2.00      7.19 o 
 -15   7   1       66.07       62.50      6.39 o 
 -13   7   1      121.27      117.85     12.58 o 
 -12   7   1      258.23      260.51      7.20 o 
 -11   7   1       53.60       49.12      3.78 o 
 -10   7   1       30.71       26.14      2.82 o 
  -9   7   1      785.92      756.34     22.74 o 
  -8   7   1      587.44      602.80     35.98 o 
  -7   7   1        1.28        4.36      2.02 o 
  -6   7   1      518.80      530.83     55.01 o 
  -5   7   1      601.19      593.11     54.55 o 
  -4   7   1      123.93      130.60      9.49 o 
  -3   7   1       16.52        9.58      3.78 o 
  -2   7   1       51.18       53.89      2.37 o 
  -1   7   1       51.37       66.68      3.50 o 
   0   7   1       73.84       71.09      5.23 o 
   1   7   1        0.99        1.40      3.59 o 
   2   7   1        3.91        6.87      2.10 o 
   3   7   1       75.90       82.65      3.46 o 
   4   7   1        1.86        4.39      2.59 o 
   5   7   1       60.92       70.64     11.38 o 
   6   7   1        8.70       10.63      3.20 o 
   7   7   1      134.70      135.47     21.08 o 
   8   7   1        3.03        8.89      5.09 o 
   9   7   1      279.88      283.60     15.92 o 
  10   7   1      311.09      308.00     14.91 o 
  11   7   1       33.62       36.69      2.95 o 
  12   7   1      541.71      562.39     18.49 o 
  13   7   1      328.38      309.32     63.80 o 
  14   7   1        1.05       15.37      6.59 o 
  15   7   1       22.00       22.76      7.78 o 
  16   7   1      241.90      250.44     14.19 o 
  17   7   1       26.08       30.14     11.78 o 
 -15   8   1       10.66       20.76      5.79 o 
 -14   8   1       54.55       63.29      7.79 o 
 -12   8   1        8.97        9.13      2.30 o 
 -11   8   1       23.24       17.07      3.79 o 
 -10   8   1      209.02      187.19      7.72 o 
  -9   8   1       57.90       55.66      3.95 o 
  -8   8   1       59.96       61.65      7.29 o 
  -7   8   1      251.54      247.47     17.79 o 
  -6   8   1        1.22        7.58      3.99 o 
  -5   8   1      354.58      380.65     35.52 o 
  -4   8   1      332.96      317.43     28.61 o 
  -3   8   1       22.78       26.77      3.69 o 
  -2   8   1       17.97       20.28      3.40 o 
  -1   8   1       24.55       28.26      3.24 o 
   0   8   1      109.75      115.95      3.69 o 
   1   8   1       72.00       70.61      3.91 o 
   2   8   1       95.57       95.80      6.27 o 
   3   8   1        9.82       12.96      4.69 o 
   4   8   1       30.13       25.84      4.03 o 
   5   8   1       34.17       36.66      4.20 o 
   6   8   1        4.62        1.85      2.17 o 
   7   8   1        8.16        5.30      2.34 o 
   8   8   1      111.45      118.49      6.69 o 
   9   8   1       97.45      100.83      5.55 o 
  10   8   1       45.87       53.25      3.89 o 
  11   8   1      119.79      115.51      5.06 o 
  12   8   1       39.05       40.71      2.95 o 
  13   8   1       23.96       17.05      9.18 o 
  14   8   1       49.24       37.10     19.47 o 
  15   8   1       28.45       22.76      7.19 o 
  16   8   1        0.58        3.99      5.19 o 
 -13   9   1        0.21        4.99      8.18 o 
 -12   9   1        7.93        8.56      6.59 o 
 -11   9   1        0.05        2.35      2.40 o 
 -10   9   1        3.72        6.11      2.89 o 
  -9   9   1       30.04       38.06      7.69 o 
  -8   9   1        0.50        2.00      3.99 o 
  -7   9   1       22.14       29.46      4.43 o 
  -6   9   1       20.35       24.03      4.51 o 
  -5   9   1        0.53        9.07      2.37 o 
  -4   9   1       98.41      108.20      9.59 o 
  -3   9   1       29.75       23.04      3.23 o 
  -2   9   1      155.89      155.44      7.29 o 
  -1   9   1        8.38       10.35      3.38 o 
   0   9   1      236.78      233.45      9.16 o 
   1   9   1       73.79       62.66      5.39 o 
   2   9   1        0.78        6.99      4.79 o 
   3   9   1      107.80      113.03      6.37 o 
   4   9   1      103.49      105.97      5.81 o 
   5   9   1        0.69       10.10      3.77 o 
   6   9   1       98.60       95.43      5.83 o 
   7   9   1      102.06       98.75      8.73 o 
   8   9   1       10.29       15.95      2.79 o 
   9   9   1        0.13        2.36      3.38 o 
  10   9   1        3.44        8.55      5.89 o 
  11   9   1       21.12       16.70      2.15 o 
  12   9   1       19.30       14.24      4.30 o 
  13   9   1        1.47        0.80      2.20 o 
 -10  10   1        0.89        9.48      2.95 o 
  -9  10   1        0.05        4.39      3.99 o 
  -8  10   1        1.06       11.31      3.74 o 
  -7  10   1        2.42        8.78      3.59 o 
  -6  10   1        3.63        8.18      4.59 o 
  -5  10   1       25.19       22.26      4.58 o 
  -4  10   1        0.64       10.38      6.39 o 
  -3  10   1       16.01       12.78      4.43 o 
  -2  10   1       90.71       89.07     15.28 o 
  -1  10   1       89.85       96.85      6.09 o 
   0  10   1       19.40       17.26      6.47 o 
   1  10   1        1.95       15.24      4.47 o 
   2  10   1       12.49       17.10      4.51 o 
   3  10   1        7.06       13.54      3.98 o 
   4  10   1       16.51       19.28      3.80 o 
   5  10   1       71.48       73.02      3.47 o 
   6  10   1       13.64       18.16      3.69 o 
   7  10   1       20.83       20.76      3.99 o 
   8  10   1       19.58       23.35      8.58 o 
   9  10   1        0.00        5.19      4.59 o 
  10  10   1        2.93        8.75      4.79 o 
  -5  11   1        3.40        8.79      3.64 o 
  -4  11   1        2.50       10.91      4.70 o 
  -3  11   1       36.59       36.05      5.89 o 
  -2  11   1       12.43       11.58      5.39 o 
  -1  11   1        2.82        5.99      4.59 o 
   0  11   1        5.19       13.74      8.68 o 
   1  11   1        9.36       19.13      4.43 o 
   2  11   1       12.72       13.90      5.79 o 
   3  11   1        5.47       11.44      5.17 o 
   4  11   1       14.37       30.29      7.88 o 
   5  11   1        0.56        3.25      3.38 o 
 -22   0   2        1.67        4.59      3.39 o 
 -21   0   2       56.95       68.28      6.59 o 
 -20   0   2      998.33     1096.62     29.72 o 
 -19   0   2        0.11        4.39      3.19 o 
 -18   0   2      803.36     1011.52     17.06 o 
 -17   0   2       78.05       93.26      6.99 o 
 -16   0   2      309.73      378.48     22.60 o 
 -15   0   2      153.96      178.65     13.19 o 
 -14   0   2       48.62       63.29      4.99 o 
 -13   0   2       78.86       77.49      4.79 o 
 -12   0   2        0.00        2.40      2.20 o 
 -11   0   2        5.29        4.59      1.40 o 
 -10   0   2        8.66        7.98      0.80 o 
  -9   0   2        5.06        4.59      3.19 o 
  -8   0   2       21.50       21.16      2.00 o 
  -7   0   2      711.52      655.09      6.86 o 
  -6   0   2       52.10       46.74      1.20 o 
  -5   0   2     1061.23      959.83     22.37 o 
  -4   0   2     1911.93     1920.95     24.03 o 
  -3   0   2       99.22      104.02      4.60 o 
  -2   0   2     6491.41     7127.98    177.94 o 
  -1   0   2     9262.33    10718.66    122.72 o 
   0   0   2     1308.30     1406.07     23.76 o 
   1   0   2     6422.32     7386.71     82.72 o 
   2   0   2     2311.49     2291.16     44.02 o 
   3   0   2    50296.55    50090.99    295.00 o 
   4   0   2    73265.62    70358.16   1599.03 o 
   5   0   2     4389.14     4186.23    125.91 o 
   6   0   2     6814.30     7547.03     65.13 o 
   7   0   2     1575.84     1619.68     36.31 o 
   8   0   2     1885.53     1934.94     47.83 o 
   9   0   2        0.08        6.79      2.59 o 
  10   0   2        0.43        4.99      2.40 o 
  11   0   2      700.13      723.55     31.35 o 
  12   0   2       15.25       14.37      2.00 o 
  13   0   2       20.13       25.95      3.59 o 
  14   0   2       15.31       18.36      2.99 o 
  15   0   2       53.54       44.93      3.00 o 
  16   0   2        0.04        3.59      2.59 o 
  17   0   2       47.07       37.93      5.59 o 
  18   0   2       37.77       36.33      2.79 o 
  20   0   2       20.30       13.17      5.79 o 
  21   0   2        0.01        4.19      3.79 o 
  22   0   2       32.54       29.74      8.18 o 
 -22   1   2       17.85       13.80      7.88 o 
 -21   1   2        0.01        3.25      1.40 o 
 -20   1   2      127.15      129.47     39.25 o 
 -19   1   2      168.73      178.19     24.68 o 
 -18   1   2      130.13      139.56     17.78 o 
 -17   1   2      529.40      607.98     38.16 o 
 -16   1   2        5.40        4.99      2.84 o 
 -14   1   2       13.33       14.77      1.33 o 
 -13   1   2      242.34      276.94     16.20 o 
 -12   1   2      178.75      181.90      2.88 o 
 -11   1   2       26.75       25.47      5.09 o 
 -10   1   2       45.59       47.42      2.20 o 
  -9   1   2      708.55      726.96     20.29 o 
  -8   1   2     1169.52     1293.16     22.58 o 
  -7   1   2     1827.23     1845.45     71.83 o 
  -6   1   2      139.58      121.27      9.50 o 
  -5   1   2      353.45      312.71     22.59 o 
  -4   1   2       33.80       36.79      1.52 o 
  -3   1   2      651.92      617.58     27.11 o 
  -2   1   2     2026.58     2052.64     22.64 o 
  -1   1   2     3093.33     3082.97    122.86 o 
   0   1   2     1919.26     1861.37     21.94 o 
   1   1   2      702.54      639.74     10.34 o 
   2   1   2     1161.88     1166.07     31.63 o 
   3   1   2     3313.81     3612.23     51.23 o 
   4   1   2      624.20      632.17     31.09 o 
   5   1   2     6899.57     7527.93    166.35 o 
   6   1   2     1396.81     1349.28     31.59 o 
   7   1   2     1341.98     1251.77     14.66 o 
   8   1   2      172.56      175.41      9.90 o 
   9   1   2       20.42       25.38      4.19 o 
  10   1   2        3.50        3.13      1.69 o 
  11   1   2       82.43       85.33      7.09 o 
  12   1   2        0.29        4.59      2.00 o 
  13   1   2        8.88        5.87      2.18 o 
  14   1   2      181.94      175.34      5.87 o 
  15   1   2       22.07       23.83      2.18 o 
  16   1   2       44.36       39.13      8.19 o 
  17   1   2      174.36      164.04     11.73 o 
  18   1   2       26.66       29.91      3.35 o 
  19   1   2        0.07        6.19      3.39 o 
  20   1   2        2.47        5.63      2.67 o 
  21   1   2        6.10        6.09      2.75 o 
  22   1   2       11.13       13.79      5.39 o 
 -22   2   2        7.97       11.18      6.59 o 
 -21   2   2        7.67       16.97      2.99 o 
 -20   2   2        3.66        5.99      3.79 o 
 -19   2   2       57.10       75.07      4.59 o 
 -18   2   2        8.52       14.37      5.19 o 
 -17   2   2       86.83      111.24      6.59 o 
 -16   2   2       33.10       33.74      3.59 o 
 -15   2   2        3.27        3.59      2.99 o 
 -14   2   2      150.96      164.66     13.79 o 
 -13   2   2       62.48       65.50      5.79 o 
 -12   2   2        2.34        2.79      1.40 o 
 -11   2   2        1.66        1.36      2.00 o 
 -10   2   2       54.75       59.42      5.59 o 
  -9   2   2     2176.09     2300.96     50.46 o 
  -8   2   2     3365.49     3765.95    840.81 o 
  -7   2   2      281.95      309.07     21.63 o 
  -6   2   2     5377.28     4971.63    386.82 o 
  -5   2   2      453.43      486.13      5.71 o 
  -4   2   2     2067.92     2073.51     19.26 o 
  -3   2   2     2898.90     2718.22     40.46 o 
  -2   2   2     6865.37     6751.54     46.13 o 
  -1   2   2      213.20      195.29      3.41 o 
   0   2   2      662.15      604.18      8.90 o 
   1   2   2     1050.92      928.25      5.37 o 
   2   2   2      134.78      113.13      1.96 o 
   3   2   2     2889.16     2880.03     22.89 o 
   4   2   2      447.69      429.04      3.04 o 
   5   2   2        0.23        0.20      1.80 o 
   6   2   2        9.51        8.45      1.44 o 
   7   2   2      353.89      331.69     22.15 o 
   8   2   2       25.90       25.26      2.66 o 
   9   2   2        0.00        5.39      2.00 o 
  10   2   2      112.46      101.17      2.48 o 
  11   2   2       51.50       57.46      3.07 o 
  12   2   2      261.38      263.41      6.30 o 
  13   2   2       89.52       87.06     12.48 o 
  14   2   2      297.52      303.43     20.61 o 
  15   2   2      304.72      287.07     27.41 o 
  16   2   2      895.89      766.50     72.51 o 
  17   2   2        7.69       10.38      2.32 o 
  18   2   2        0.00        3.41      4.39 o 
  19   2   2       29.98       26.25      4.35 o 
  20   2   2        5.35        3.82      2.57 o 
  21   2   2        0.70        6.99      4.99 o 
  22   2   2        0.44        3.48      3.24 o 
 -21   3   2        0.16        5.79      5.59 o 
 -20   3   2        6.84       14.37      5.39 o 
 -19   3   2       23.08       34.73     12.58 o 
 -18   3   2       33.72       46.11      4.79 o 
 -17   3   2        6.18        2.59      3.79 o 
 -16   3   2      191.46      202.05      8.99 o 
 -15   3   2        0.22        5.19      3.59 o 
 -14   3   2      132.27      135.06      8.39 o 
 -13   3   2        1.03        2.59      3.19 o 
 -12   3   2       16.18       14.77      7.59 o 
 -11   3   2       72.92       87.28      4.99 o 
 -10   3   2       43.05       44.93      4.79 o 
  -9   3   2      198.05      193.39     10.00 o 
  -8   3   2        0.26        2.40      2.79 o 
  -7   3   2     1157.56     1367.30     36.41 o 
  -6   3   2      131.21      124.92      0.99 o 
  -5   3   2     1254.32     1306.00     44.23 o 
  -4   3   2     2116.80     2067.52     77.24 o 
  -3   3   2        0.16       12.43      8.78 o 
  -2   3   2      370.41      306.91      6.39 o 
  -1   3   2      484.01      456.45     13.47 o 
   0   3   2      383.00      369.61     12.05 o 
   1   3   2      476.36      422.22     13.07 o 
   2   3   2       76.93       85.48      3.12 o 
   3   3   2      461.39      449.62      5.94 o 
   4   3   2       13.83       14.83      2.00 o 
   5   3   2      149.28      145.44      1.97 o 
   6   3   2      206.40      221.90      3.68 o 
   7   3   2       97.42      101.17      3.18 o 
   8   3   2      350.92      362.18      3.05 o 
   9   3   2        1.94        4.64      1.59 o 
  10   3   2      175.30      178.14      5.40 o 
  11   3   2       59.91       64.30      4.09 o 
  12   3   2      272.64      174.59     61.12 o 
  13   3   2        0.24        2.59      2.79 o 
  14   3   2       10.79        8.00      3.29 o 
  15   3   2      243.04      233.91     27.59 o 
  16   3   2        0.02        9.18      4.59 o 
  17   3   2        6.09        7.51      2.08 o 
  18   3   2       12.94       13.04      2.10 o 
  19   3   2        9.72        8.60      1.91 o 
  20   3   2        1.49        1.60      0.98 o 
  21   3   2        0.09        8.38      5.79 o 
 -21   4   2       40.50       53.10     12.98 o 
 -20   4   2       29.31       35.93      5.79 o 
 -19   4   2       18.69       26.95      6.99 o 
 -18   4   2       25.99       22.76      7.19 o 
 -17   4   2        0.03        7.98      4.99 o 
 -16   4   2       11.41       17.57      6.39 o 
 -15   4   2       92.16      108.45     12.18 o 
 -14   4   2        7.23       13.77      4.39 o 
 -13   4   2       26.64       34.34      6.19 o 
 -12   4   2      246.33      231.18      9.60 o 
 -11   4   2       83.58       83.89      6.59 o 
 -10   4   2       52.56       54.31      6.59 o 
  -9   4   2      118.09      110.29      5.59 o 
  -8   4   2       36.55       36.07      3.79 o 
  -7   4   2      213.14      214.57     21.60 o 
  -6   4   2        7.20        6.19      2.69 o 
  -5   4   2      398.01      398.48     15.84 o 
  -4   4   2      827.07      789.65     11.29 o 
  -3   4   2      132.50      121.09     18.29 o 
  -2   4   2       92.51       95.60      2.69 o 
  -1   4   2       12.53       10.89      3.29 o 
   0   4   2      141.56      160.68      2.80 o 
   1   4   2       38.80       33.09      3.08 o 
   2   4   2      100.59       96.73      1.84 o 
   3   4   2       49.77       44.15      1.99 o 
   4   4   2     1357.49     1429.56     16.52 o 
   5   4   2       98.44       90.42      3.06 o 
   6   4   2       34.03       35.34      3.51 o 
   7   4   2        0.51        5.77      3.39 o 
   8   4   2       19.52       19.50      2.30 o 
   9   4   2        9.17        8.98      1.47 o 
  10   4   2        2.45        5.02      1.27 o 
  11   4   2      113.27      109.44      5.36 o 
  12   4   2       10.14        8.69      0.97 o 
  13   4   2       34.70       39.38      2.12 o 
  14   4   2      155.52      142.18     14.59 o 
  15   4   2       13.14        9.03      3.29 o 
  16   4   2       54.32       45.17      2.83 o 
  17   4   2        3.04        5.22      3.09 o 
  18   4   2        8.33        7.72      2.89 o 
  19   4   2        0.87        1.74      0.80 o 
  20   4   2        7.73       15.17      9.38 o 
 -19   5   2        0.00        3.79      3.59 o 
 -17   5   2       80.80       77.48      3.99 o 
 -16   5   2        3.64        4.19      3.59 o 
 -15   5   2       37.12       40.73      4.59 o 
 -14   5   2        1.71        1.80      2.40 o 
 -13   5   2        7.93        7.19      4.99 o 
 -12   5   2       17.77       21.56      4.99 o 
 -11   5   2      145.68      114.09     26.78 o 
 -10   5   2        0.46        4.99      3.39 o 
  -9   5   2       12.46        8.07      1.57 o 
  -8   5   2        6.63        7.80      2.00 o 
  -7   5   2      143.38      147.82      3.10 o 
  -6   5   2        1.39        3.84      5.39 o 
  -5   5   2        0.83        2.79      3.59 o 
  -4   5   2      468.13      507.23     52.24 o 
  -3   5   2       23.07       23.47      1.84 o 
  -2   5   2      644.96      627.02     13.36 o 
  -1   5   2      112.53      104.97      2.39 o 
   0   5   2      177.34      197.33     23.80 o 
   1   5   2      888.97      952.81     24.78 o 
   2   5   2      148.61      157.37      3.96 o 
   3   5   2      364.70      383.28     16.53 o 
   4   5   2        8.37        8.85      1.84 o 
   5   5   2      147.80      150.14      4.60 o 
   6   5   2      449.87      432.32     10.32 o 
   7   5   2      385.42      393.29      9.64 o 
   8   5   2        0.97        3.19      3.59 o 
   9   5   2       82.49       81.54     11.68 o 
  10   5   2       50.33       54.52      2.30 o 
  11   5   2       34.11       35.73      3.02 o 
  12   5   2       76.81       73.61      5.69 o 
  13   5   2       20.17       17.50      2.44 o 
  14   5   2        0.64        3.59      1.80 o 
  15   5   2        9.30        7.21      2.69 o 
  16   5   2        2.46        7.61     10.18 o 
  17   5   2       29.52       33.14      7.19 o 
  18   5   2        4.14       19.16      7.38 o 
  20   5   2        0.11        3.19      5.99 o 
 -19   6   2       28.55       29.74      6.79 o 
 -18   6   2        7.07       14.37      8.58 o 
 -17   6   2       17.85       22.36      6.79 o 
 -16   6   2       41.61       50.51      6.39 o 
 -15   6   2       50.20       46.72      4.79 o 
 -14   6   2      103.36      102.86     10.78 o 
 -13   6   2       68.85       80.67     11.98 o 
 -12   6   2        7.54       15.77      4.99 o 
 -11   6   2      141.62      131.86      7.19 o 
 -10   6   2      930.07      796.66     24.02 o 
  -9   6   2       11.80       13.44      2.35 o 
  -8   6   2      502.27      541.70     52.40 o 
  -7   6   2      123.43      127.96      5.62 o 
  -6   6   2       80.84       77.71     11.38 o 
  -5   6   2        3.36        5.39      1.83 o 
  -4   6   2      122.14      102.71      9.99 o 
  -3   6   2      452.87      407.04     32.07 o 
  -2   6   2       28.93       30.83      2.68 o 
  -1   6   2        6.04       10.69      3.89 o 
   0   6   2       27.44       36.84      5.79 o 
   1   6   2      137.59      138.10      8.59 o 
   2   6   2       45.41       52.73      1.84 o 
   3   6   2       15.86       15.17      2.81 o 
   4   6   2       41.35       44.32      3.21 o 
   5   6   2        5.38        5.97      2.54 o 
   6   6   2      181.29      191.71      6.54 o 
   7   6   2        3.88        6.62      2.73 o 
   8   6   2      109.89      101.35      6.91 o 
   9   6   2      151.09      174.22      7.49 o 
  10   6   2       28.02       26.89      3.80 o 
  11   6   2      115.00      118.85      3.78 o 
  12   6   2       13.30        8.64      3.53 o 
  13   6   2       12.64       12.56      2.79 o 
  14   6   2      331.02      347.17      3.30 o 
  15   6   2       87.20       87.04     11.68 o 
  16   6   2       65.17       43.01     17.97 o 
  17   6   2        3.98        9.98      5.99 o 
  18   6   2       80.41      109.42     14.98 o 
 -17   7   2        7.18       11.58      5.79 o 
 -16   7   2        0.03        1.80      6.99 o 
 -15   7   2       36.39       25.95      4.59 o 
 -14   7   2        0.16        3.59      3.59 o 
 -13   7   2       44.55       37.53      5.39 o 
 -12   7   2      207.70      188.27      9.79 o 
 -11   7   2      276.52      230.35     13.70 o 
 -10   7   2       41.47       40.23      2.47 o 
  -9   7   2      242.02      238.24      5.96 o 
  -8   7   2       67.24       68.19     10.18 o 
  -7   7   2       14.56       17.69      2.87 o 
  -6   7   2      840.30      935.65     74.22 o 
  -5   7   2      508.38      482.25     39.27 o 
  -4   7   2      238.62      266.81     23.60 o 
  -3   7   2      339.67      340.50     18.41 o 
  -2   7   2        8.19        4.29      2.68 o 
  -1   7   2       19.93       27.10      2.21 o 
   0   7   2        2.21       14.72     17.86 o 
   2   7   2       96.90       94.50      2.95 o 
   3   7   2       73.14       80.20      2.66 o 
   4   7   2        5.44       10.10      2.59 o 
   5   7   2        0.09        1.00      4.39 o 
   6   7   2        1.68        9.58      5.89 o 
   7   7   2       17.27       21.77      5.19 o 
   8   7   2       61.78       54.10      4.35 o 
   9   7   2       16.48       17.88      2.89 o 
  10   7   2       18.61       21.70      4.38 o 
  11   7   2      161.61      187.17      9.03 o 
  12   7   2      344.22      352.60     10.80 o 
  13   7   2       98.03       90.08     20.87 o 
  14   7   2       35.78       27.79      5.26 o 
  15   7   2        8.05        5.77      6.89 o 
  16   7   2        0.00        1.73      3.09 o 
  17   7   2        0.01        5.99      6.19 o 
 -15   8   2        3.60        4.59      5.59 o 
 -14   8   2       19.26       22.76      7.19 o 
 -13   8   2        5.06       13.77      6.99 o 
 -12   8   2        2.59        6.99      4.79 o 
 -11   8   2        2.17        2.20      4.49 o 
 -10   8   2        9.66       10.90      2.32 o 
  -9   8   2       21.96       22.06      3.09 o 
  -8   8   2       46.85       43.04      6.89 o 
  -7   8   2       39.93       47.28      5.29 o 
  -6   8   2       28.84       27.66      3.45 o 
  -5   8   2        7.52        7.96      2.60 o 
  -4   8   2     1069.62     1132.23     53.70 o 
  -3   8   2       17.46       14.70      4.16 o 
  -2   8   2        0.50        6.85      2.79 o 
  -1   8   2      174.31      167.80      7.39 o 
   0   8   2      135.84      140.72     10.29 o 
   1   8   2       33.41       29.20      3.95 o 
   2   8   2      153.03      133.48      7.44 o 
   3   8   2      143.82      146.03      7.89 o 
   4   8   2        5.82       11.40      3.99 o 
   5   8   2        3.75        3.53      1.87 o 
   6   8   2        8.80       13.32      3.69 o 
   8   8   2       74.56       65.22      3.98 o 
   9   8   2       15.64       12.20      3.83 o 
  10   8   2        3.90        6.46      2.23 o 
  11   8   2      125.83      113.68     21.57 o 
  12   8   2        9.40        8.31      2.80 o 
  13   8   2        1.42        3.35      2.92 o 
  14   8   2       16.43       11.75      5.59 o 
  15   8   2       10.89       15.29      4.06 o 
 -13   9   2        3.97        3.19      8.38 o 
 -12   9   2        0.03        2.20      1.60 o 
 -11   9   2       19.40       19.50      3.99 o 
 -10   9   2        2.11        3.43      1.70 o 
  -9   9   2        2.46        6.05      2.21 o 
  -8   9   2       17.92       19.01      2.50 o 
  -7   9   2        0.95       10.98      5.99 o 
  -5   9   2       17.76       21.95      4.06 o 
  -4   9   2       27.48       30.41      5.69 o 
  -3   9   2        0.44        2.79      3.39 o 
  -2   9   2      356.71      330.04     15.47 o 
  -1   9   2        7.34       11.81      3.88 o 
   0   9   2       24.92       24.16      6.19 o 
   1   9   2      220.27      186.68     12.01 o 
   2   9   2       54.52       55.71      4.84 o 
   3   9   2       10.77       15.59      4.75 o 
   4   9   2        1.38        7.58      5.39 o 
   5   9   2       35.96       35.10      3.43 o 
   6   9   2       92.77       85.47      8.59 o 
   7   9   2       98.32      101.43      5.99 o 
   8   9   2       32.49       36.57      2.83 o 
   9   9   2       34.10       30.60      5.85 o 
  10   9   2        4.63        8.59      4.39 o 
  11   9   2        0.52        6.00      5.19 o 
  12   9   2        7.90       10.06      3.49 o 
  13   9   2        0.02        9.98      8.18 o 
 -10  10   2       12.34       14.63      3.92 o 
  -9  10   2        0.07        4.03      3.69 o 
  -8  10   2        7.38       14.23      3.47 o 
  -7  10   2        2.64       12.16      4.99 o 
  -6  10   2        0.01        5.39      3.19 o 
  -5  10   2        0.04        2.75      2.57 o 
  -4  10   2        0.16        7.70      3.64 o 
  -3  10   2       15.08       17.21      3.78 o 
  -2  10   2        2.86        8.63      2.94 o 
  -1  10   2        1.01        8.98      4.09 o 
   0  10   2       71.27       62.36      8.59 o 
   1  10   2        1.46        9.98      5.19 o 
   2  10   2        7.04        8.43      3.45 o 
   3  10   2        0.22        1.80      5.99 o 
   4  10   2        0.57        6.82      4.49 o 
   5  10   2       13.02       19.70      5.85 o 
   6  10   2        0.27        2.99      5.39 o 
   7  10   2       17.86       13.73      3.44 o 
   8  10   2        2.07        2.40      5.39 o 
   9  10   2       18.04       21.68      4.35 o 
  -3  11   2        5.82       13.85      4.38 o 
  -2  11   2        2.17        9.66      3.29 o 
  -1  11   2       41.47       51.41      4.94 o 
   0  11   2        1.35        3.28      4.22 o 
   1  11   2       20.45       21.48     10.28 o 
   2  11   2       13.63       21.55      5.13 o 
   3  11   2        0.05        3.79      6.19 o 
 -21   1   3        9.19        5.06      1.84 o 
 -20   1   3        1.53        4.99      4.59 o 
 -19   1   3       70.19       76.96      5.78 o 
 -18   1   3      203.75      235.56     16.09 o 
 -17   1   3        1.87        3.33      1.48 o 
 -16   1   3     1242.16     1639.14    104.40 o 
 -15   1   3      635.80      721.72     44.62 o 
 -14   1   3       22.28       25.69      1.73 o 
 -13   1   3      295.43      337.07     10.38 o 
 -12   1   3       15.36       21.41      2.50 o 
 -11   1   3      213.80      214.91      6.59 o 
 -10   1   3        0.34        1.63      1.23 o 
  -9   1   3      672.52      705.54     10.55 o 
  -8   1   3      526.14      567.76     15.86 o 
  -7   1   3      138.84      147.97      4.98 o 
  -6   1   3      849.88      734.96     35.92 o 
  -5   1   3        7.71        5.65      1.39 o 
  -4   1   3     2122.77     2173.65     68.98 o 
  -3   1   3     4501.22     4874.11    148.18 o 
  -2   1   3      163.07      174.42      3.50 o 
  -1   1   3      798.83      775.36     10.22 o 
   0   1   3      452.02      469.82     10.72 o 
   1   1   3      156.51      156.78      2.09 o 
   2   1   3       74.49       81.46      4.00 o 
   3   1   3       13.61       12.24      1.54 o 
   4   1   3        2.46        2.88      1.68 o 
   5   1   3       71.42       80.89      4.02 o 
   6   1   3      302.08      296.39      4.81 o 
   7   1   3      214.77      238.39     10.16 o 
   8   1   3     6210.91     6055.97    436.29 o 
   9   1   3     1604.34     1657.31     51.96 o 
  10   1   3       44.19       42.59      4.19 o 
  11   1   3       36.67       31.89      2.40 o 
  12   1   3        1.58        3.33      1.36 o 
  13   1   3        5.83        5.11      2.33 o 
  14   1   3       27.72       28.54      2.53 o 
  15   1   3       46.94       41.63      5.29 o 
  16   1   3       67.54       63.37      6.69 o 
  17   1   3       13.20       11.61      1.82 o 
  18   1   3        2.70        9.58      4.99 o 
  19   1   3        0.06        6.39      4.19 o 
  20   1   3        2.60        6.79      5.59 o 
  21   1   3        6.99       11.45      4.49 o 
 -21   2   3        5.32        5.59      7.58 o 
 -20   2   3       62.38       77.47     11.78 o 
 -19   2   3        6.84        6.99      2.59 o 
 -18   2   3       12.03        5.19      3.99 o 
 -17   2   3      113.89      120.84      8.79 o 
 -16   2   3        6.47        4.59      4.19 o 
 -15   2   3      215.40      223.65     31.48 o 
 -14   2   3       69.06       63.80     15.08 o 
 -13   2   3        0.68        3.00      3.09 o 
 -12   2   3        0.05        0.20      0.80 o 
 -11   2   3        3.21        1.40      1.20 o 
 -10   2   3       18.55       24.69      3.49 o 
  -9   2   3      177.21      175.31      8.10 o 
  -8   2   3      340.85      402.42     16.23 o 
  -7   2   3      539.68      581.00     26.51 o 
  -6   2   3      154.13      168.50      5.10 o 
  -5   2   3        0.90        6.01      2.79 o 
  -4   2   3       76.32       81.73      5.69 o 
  -3   2   3      414.94      357.60      6.47 o 
  -2   2   3      150.53      143.24      2.55 o 
  -1   2   3      561.33      543.51      7.25 o 
   0   2   3       61.64       64.07      2.33 o 
   1   2   3     2715.87     2656.73     56.51 o 
   2   2   3      411.68      394.19      4.85 o 
   3   2   3      325.78      306.73     10.51 o 
   4   2   3     1113.29     1122.01     18.86 o 
   5   2   3        6.94        9.78      1.44 o 
   6   2   3      296.96      281.86      9.71 o 
   7   2   3      212.20      211.48      7.10 o 
   8   2   3      626.71      584.90     16.38 o 
   9   2   3       28.47       24.17      3.38 o 
  10   2   3        0.01        4.48      1.77 o 
  11   2   3       18.23       20.58      2.89 o 
  12   2   3       31.47       30.10      1.50 o 
  13   2   3       36.76       34.81      2.40 o 
  14   2   3        5.62        7.56      1.90 o 
  15   2   3       12.30       10.98      3.79 o 
  16   2   3        4.40        4.46      2.35 o 
  17   2   3       86.86       91.61      6.14 o 
  18   2   3       18.63       15.46      2.48 o 
  19   2   3        0.17        9.25      2.34 o 
  20   2   3        0.42        3.03      2.20 o 
  21   2   3        2.93        7.58      4.19 o 
 -21   3   3       12.57       11.58      5.99 o 
 -20   3   3        3.30       10.98      5.59 o 
 -19   3   3       11.07        5.99      5.19 o 
 -18   3   3        4.17        6.99      3.39 o 
 -17   3   3       96.27      112.24      7.59 o 
 -16   3   3       47.11       44.92     10.78 o 
 -15   3   3       22.57       27.35      5.99 o 
 -14   3   3        0.04        9.78      4.19 o 
 -13   3   3        5.79       15.17      5.99 o 
 -12   3   3       27.01       21.56      5.39 o 
 -11   3   3      403.31      425.59     20.23 o 
 -10   3   3      356.33      364.71     33.24 o 
  -9   3   3      161.90      178.98     14.39 o 
  -8   3   3       30.18       33.02      2.30 o 
  -7   3   3      219.27      216.98      5.36 o 
  -6   3   3      412.59      406.33     13.43 o 
  -5   3   3      538.10      561.09      8.44 o 
  -4   3   3     4397.31     4658.11    166.28 o 
  -3   3   3     1183.45     1275.20     29.30 o 
  -2   3   3      367.71      363.15     15.04 o 
  -1   3   3     2563.74     2520.12     55.08 o 
   0   3   3     1762.42     1686.75     60.66 o 
   1   3   3       48.56       47.25      3.30 o 
   2   3   3       86.99       77.35      2.40 o 
   3   3   3      490.98      509.74      9.74 o 
   4   3   3      521.27      495.23     11.74 o 
   5   3   3       51.49       52.76      8.09 o 
   6   3   3       25.61       27.29      4.29 o 
   7   3   3       31.30       32.72      4.32 o 
   8   3   3      141.22      154.71      3.40 o 
   9   3   3        0.17        3.34      1.68 o 
  10   3   3       11.66        8.85      2.03 o 
  11   3   3      128.43      132.15      3.10 o 
  12   3   3       56.23       51.72      4.49 o 
  13   3   3       37.85       36.80      2.14 o 
  14   3   3        5.24        4.99      2.40 o 
  15   3   3        6.00        7.21      1.53 o 
  16   3   3       50.59       39.88      5.59 o 
  17   3   3        0.88        4.96      4.59 o 
  18   3   3       12.07       17.03      1.36 o 
  19   3   3       11.08       14.26      2.47 o 
  20   3   3       34.26       32.16      8.18 o 
 -19   4   3      150.67      153.22      7.79 o 
 -18   4   3        6.96       10.38      5.39 o 
 -17   4   3        0.68        0.00      5.99 o 
 -16   4   3       14.11       10.38      5.39 o 
 -15   4   3       58.14       48.52      8.79 o 
 -14   4   3       27.00       29.15      7.79 o 
 -13   4   3       16.93       21.56      4.19 o 
 -12   4   3        9.80       12.38      4.39 o 
 -11   4   3      126.06      122.87      6.99 o 
 -10   4   3        3.41        2.87      1.50 o 
  -9   4   3       73.19       75.53      2.98 o 
  -8   4   3       10.99       13.42      1.90 o 
  -7   4   3       98.13       90.88      2.24 o 
  -6   4   3      869.60      894.55      9.36 o 
  -5   4   3       60.29       49.00      3.57 o 
  -4   4   3      402.68      422.13      4.48 o 
  -3   4   3     1348.71     1397.04     18.59 o 
  -2   4   3      788.20      737.07     15.71 o 
  -1   4   3        4.38        9.30      2.47 o 
   0   4   3       36.06       42.00      2.77 o 
   1   4   3      120.14      133.71      5.43 o 
   2   4   3      128.66      128.40      5.02 o 
   3   4   3        5.28        4.96      1.51 o 
   4   4   3       90.50      111.35      2.80 o 
   5   4   3      414.87      424.14      3.97 o 
   6   4   3      340.98      385.03      9.72 o 
   7   4   3       72.80       66.03      3.16 o 
   8   4   3        4.15        3.99      2.00 o 
   9   4   3      171.91      168.93      4.11 o 
  10   4   3       78.16       81.37      3.69 o 
  11   4   3      160.55      169.02      6.38 o 
  12   4   3       18.87       16.48      3.80 o 
  13   4   3      245.78      244.10      9.75 o 
  14   4   3       56.08       52.81      5.39 o 
  15   4   3        3.72        3.22      2.38 o 
  16   4   3       38.33       32.67      4.03 o 
  17   4   3        9.68       10.71      3.21 o 
  18   4   3        2.04        4.37      2.59 o 
  19   4   3        6.08        5.50      3.49 o 
  20   4   3        5.33        7.15      2.61 o 
 -19   5   3        2.76       19.16      7.38 o 
 -18   5   3       14.35       20.76      3.59 o 
 -17   5   3       21.43       19.56      5.19 o 
 -16   5   3       60.77       59.70      7.59 o 
 -15   5   3       12.34        9.58      2.79 o 
 -14   5   3       31.46       30.74      2.99 o 
 -13   5   3       64.23       58.31      6.79 o 
 -12   5   3       23.88       20.36      5.19 o 
 -11   5   3        7.18        8.78      3.59 o 
 -10   5   3        2.49        1.58      5.09 o 
  -9   5   3        3.07        4.67      3.89 o 
  -8   5   3       20.34       29.52      6.19 o 
  -7   5   3       77.64       74.43      3.25 o 
  -6   5   3      211.17      230.65      6.80 o 
  -5   5   3      144.47      150.74      3.30 o 
  -4   5   3      809.90      748.37      6.97 o 
  -3   5   3      339.83      333.99     22.23 o 
  -2   5   3      723.06      757.07     39.80 o 
  -1   5   3       23.04       26.75      2.75 o 
   0   5   3       22.58       28.44      1.85 o 
   1   5   3      133.99      156.60      5.60 o 
   2   5   3      234.60      177.95     27.81 o 
   3   5   3      149.43      156.64      6.60 o 
   4   5   3      726.43      789.81     34.56 o 
   5   5   3      148.61      151.22      4.40 o 
   6   5   3      349.08      361.65      5.92 o 
   7   5   3      405.93      420.15     16.42 o 
   8   5   3      386.61      394.55      3.49 o 
   9   5   3       23.57       27.44      3.39 o 
  10   5   3       13.67       10.40      3.67 o 
  11   5   3      368.14      354.38      8.99 o 
  12   5   3      130.66      141.23      5.44 o 
  13   5   3       54.80       49.61      3.87 o 
  14   5   3       44.77       37.23      3.06 o 
  15   5   3       16.25       15.41      3.00 o 
  16   5   3        0.02        2.72      2.20 o 
  17   5   3       15.96       12.44      4.53 o 
  18   5   3        4.37       10.88      5.99 o 
  19   5   3       18.38       19.16      4.99 o 
 -18   6   3        0.05       15.37      7.98 o 
 -17   6   3       15.21       19.16      6.19 o 
 -16   6   3        1.11       12.37      6.39 o 
 -15   6   3       24.02       27.75      3.79 o 
 -14   6   3        3.80       13.77      4.59 o 
 -13   6   3       10.76        4.59      2.99 o 
 -12   6   3       16.99       15.37      5.19 o 
 -11   6   3        1.13        2.73      2.69 o 
 -10   6   3        0.21        2.40      1.79 o 
  -9   6   3        2.77        2.85      1.71 o 
  -8   6   3      129.80      132.02     18.98 o 
  -7   6   3      690.31      652.53     78.16 o 
  -6   6   3      849.37      788.07     25.32 o 
  -5   6   3       13.52       16.85      3.85 o 
  -4   6   3      340.32      312.08     11.06 o 
  -3   6   3      183.18      194.22      5.42 o 
  -2   6   3       50.80       45.30      2.40 o 
  -1   6   3      107.80      102.64      5.15 o 
   0   6   3       16.26       16.72      3.29 o 
   1   6   3        0.45        4.59      2.40 o 
   2   6   3       68.86       81.14      7.39 o 
   3   6   3       14.81        8.04      3.17 o 
   4   6   3       52.76       52.80      4.37 o 
   5   6   3        0.73        4.71      2.68 o 
   6   6   3        0.03        6.24      2.20 o 
   7   6   3       20.59       22.72      3.29 o 
   8   6   3       20.59       24.79      2.33 o 
   9   6   3       61.96       65.33      4.69 o 
  10   6   3        2.50        6.23      3.79 o 
  11   6   3        0.41        3.12      3.49 o 
  12   6   3        5.70        4.15      3.89 o 
  13   6   3        8.07       10.38      3.09 o 
  15   6   3       46.22       39.64      6.37 o 
  16   6   3        3.41        3.39      1.60 o 
  17   6   3      135.50      144.71     25.37 o 
  18   6   3      109.04       88.09     12.88 o 
 -16   7   3        1.23        4.79      4.99 o 
 -14   7   3        7.32       14.17      6.39 o 
 -13   7   3        0.09        6.19      4.99 o 
 -12   7   3        4.52       14.17      7.38 o 
 -11   7   3       15.16       14.27      2.23 o 
 -10   7   3       11.79       12.28      3.25 o 
  -9   7   3      111.21      107.53      6.40 o 
  -8   7   3      210.27      192.23     14.49 o 
  -7   7   3       76.70       63.28      5.69 o 
  -6   7   3      414.59      400.81     49.15 o 
  -5   7   3      255.46      276.42     29.40 o 
  -4   7   3      504.69      585.06     32.76 o 
  -3   7   3        3.36        4.99      3.99 o 
  -2   7   3      877.38      898.03     24.72 o 
  -1   7   3       23.48       20.72      3.89 o 
   0   7   3       22.04       21.13      3.29 o 
   1   7   3      137.98      128.74      8.79 o 
   2   7   3        1.45        7.85      2.30 o 
   3   7   3        2.52        3.98      2.03 o 
   4   7   3        0.07        0.80      4.39 o 
   5   7   3       10.58       14.87      3.11 o 
   6   7   3       16.68       14.70      3.88 o 
   7   7   3        1.06        1.40      5.59 o 
   9   7   3        6.27        7.44      3.69 o 
  10   7   3       23.64       26.72      5.49 o 
  11   7   3       24.65       28.64      2.27 o 
  12   7   3       15.21       16.75      7.39 o 
  13   7   3       80.84       81.41     15.38 o 
  14   7   3       92.86      101.34     15.38 o 
  15   7   3       60.18       46.47      9.68 o 
  16   7   3      164.99      150.58     11.29 o 
 -15   8   3       19.89       39.72     10.18 o 
 -14   8   3        0.84        7.58      7.19 o 
 -13   8   3        0.25        7.19      6.39 o 
 -12   8   3        3.59        9.58      6.79 o 
 -11   8   3        1.30        4.04      2.79 o 
 -10   8   3       77.84       67.38      5.97 o 
  -9   8   3        0.30        2.32      2.39 o 
  -8   8   3       55.85       62.99     13.38 o 
  -7   8   3        1.64        9.18      3.62 o 
  -6   8   3      253.65      267.23     13.90 o 
  -5   8   3       35.77       29.46      4.50 o 
  -4   8   3       50.19       58.64      4.68 o 
  -3   8   3      197.49      171.95     23.98 o 
  -2   8   3       65.47       66.18      4.29 o 
  -1   8   3      539.30      572.28     25.84 o 
   0   8   3      157.70      153.46      6.83 o 
   1   8   3       38.96       42.77      4.08 o 
   2   8   3       32.98       42.92      2.89 o 
   3   8   3        4.18        9.51      3.69 o 
   4   8   3       31.19       34.73      5.19 o 
   5   8   3       99.65      114.67      5.19 o 
   6   8   3       52.39       57.42      5.89 o 
   7   8   3        0.01        8.78      5.59 o 
   8   8   3        0.54        3.19      4.39 o 
   9   8   3        7.97        9.87      4.19 o 
  10   8   3       13.27       14.91      2.25 o 
  11   8   3        0.68        3.79      3.59 o 
  12   8   3       27.43       27.03      5.39 o 
  13   8   3        8.87        8.62      4.39 o 
  14   8   3       29.98       22.55      3.22 o 
 -12   9   3        0.01        0.40      1.00 o 
 -11   9   3        1.97        3.79      2.20 o 
 -10   9   3        9.53        8.21      4.99 o 
  -9   9   3        3.26        8.38      3.49 o 
  -8   9   3       40.88       48.13      3.21 o 
  -7   9   3        5.79        6.19      4.09 o 
  -6   9   3      102.91      116.97      6.55 o 
  -5   9   3        6.34        7.35      3.26 o 
  -4   9   3       25.87       33.42      6.39 o 
  -3   9   3       46.71       46.63      9.28 o 
  -2   9   3       24.78       32.99      3.59 o 
  -1   9   3       42.99       53.05      7.69 o 
   0   9   3        0.40        6.01      4.99 o 
   1   9   3       42.12       40.00      5.26 o 
   2   9   3       54.01       50.91     10.38 o 
   3   9   3       48.68       44.89      5.46 o 
   4   9   3      116.59      100.27     12.41 o 
   5   9   3       29.07       20.67      3.93 o 
   6   9   3        2.95        9.78      5.79 o 
   7   9   3       53.13       41.22      5.43 o 
   8   9   3       16.80       17.66      3.19 o 
  10   9   3       88.11       74.60     19.07 o 
  11   9   3        9.03        7.53      4.74 o 
  12   9   3        8.27       10.81      3.95 o 
  -8  10   3       15.25       12.35      5.08 o 
  -7  10   3        0.44        7.93      3.08 o 
  -6  10   3        2.50        7.48      2.53 o 
  -5  10   3        0.00        8.81      6.29 o 
  -4  10   3        4.80        8.84      4.79 o 
  -3  10   3        0.01       10.12      3.10 o 
  -2  10   3        2.22        4.59      5.19 o 
   0  10   3        0.78        6.56      3.01 o 
   1  10   3       22.33       27.63      2.72 o 
   2  10   3       29.62       27.55      6.01 o 
   3  10   3       13.55       18.66      3.75 o 
   4  10   3       10.83       14.62      5.49 o 
   5  10   3        2.05        0.80      6.59 o 
   6  10   3        0.00        4.02      3.11 o 
   8  10   3        7.42       17.36      4.35 o 
 -21   0   4        0.78        0.40      4.99 o 
 -20   0   4       76.25       64.70     13.58 o 
 -18   0   4       24.30       26.35      4.99 o 
 -17   0   4      376.62      445.78     20.81 o 
 -16   0   4      614.83      709.50     38.08 o 
 -15   0   4       90.83       95.86      6.99 o 
 -14   0   4      553.56      554.54     27.46 o 
 -13   0   4       75.22       68.30      5.99 o 
 -12   0   4       14.52       15.77      1.80 o 
 -11   0   4       92.39       86.49      5.79 o 
 -10   0   4      608.27      631.60     36.13 o 
  -9   0   4       87.58       83.90      4.99 o 
  -8   0   4       45.11       49.12      1.20 o 
  -7   0   4      154.79      169.33      4.60 o 
  -6   0   4      106.84      130.89      4.00 o 
  -5   0   4      143.65      157.95      9.00 o 
  -4   0   4       57.33       57.12      4.79 o 
  -3   0   4      585.29      592.87     21.92 o 
  -2   0   4        5.10        6.19      3.79 o 
  -1   0   4     3845.61     3858.52     39.87 o 
   0   0   4       60.01       61.12      3.40 o 
   1   0   4      480.75      504.24      8.04 o 
   2   0   4       71.14       66.93      2.20 o 
   3   0   4       65.50       66.92      3.60 o 
   4   0   4      191.01      186.06      6.20 o 
   5   0   4      813.27      918.05     18.94 o 
   6   0   4      137.82      122.94      3.00 o 
   7   0   4     6627.04     7000.96    185.51 o 
   8   0   4     8958.94     9266.31     80.68 o 
   9   0   4       13.36        7.19      3.99 o 
  10   0   4     1692.41     1771.28     34.04 o 
  11   0   4      666.80      638.50     38.54 o 
  12   0   4      163.99      158.88      4.60 o 
  13   0   4       79.68       75.89      3.20 o 
  14   0   4      119.54       97.48      6.99 o 
  15   0   4        2.57        9.18      3.59 o 
  16   0   4       15.11       14.37      2.79 o 
  17   0   4       13.35       13.17      3.79 o 
  18   0   4        4.95        4.99      2.99 o 
  19   0   4       15.46       18.36      2.59 o 
  20   0   4        4.77        1.80      4.59 o 
  21   0   4        2.99        2.99      3.19 o 
 -21   1   4        1.38        4.59      1.80 o 
 -20   1   4        3.45        5.36      2.51 o 
 -19   1   4        7.88        2.11      1.92 o 
 -18   1   4       53.75       55.97      5.19 o 
 -17   1   4       31.16       25.62      2.66 o 
 -16   1   4      444.43      503.26     21.52 o 
 -15   1   4      429.06      460.85     15.96 o 
 -14   1   4        3.52        3.95      1.90 o 
 -13   1   4      443.29      485.64     11.22 o 
 -12   1   4       46.45       47.72      3.03 o 
 -11   1   4       37.91       36.34      2.10 o 
 -10   1   4       12.10       14.37      2.00 o 
  -9   1   4      854.01      828.26     17.08 o 
  -8   1   4        2.68        2.45      2.39 o 
  -7   1   4        2.92        5.33      1.82 o 
  -6   1   4       59.48       69.49      2.35 o 
  -5   1   4        1.49        5.38      1.96 o 
  -4   1   4      665.10      771.20     14.99 o 
  -3   1   4     1514.78     1560.43     16.30 o 
  -2   1   4      924.70     1002.16     22.56 o 
  -1   1   4      446.10      484.06      9.19 o 
   0   1   4       33.36       37.34      2.50 o 
   1   1   4      246.28      260.17      9.51 o 
   2   1   4       37.51       33.45      2.14 o 
   3   1   4        0.84        2.59      2.00 o 
   4   1   4        8.07        7.16      2.55 o 
   5   1   4        7.37       12.96      3.10 o 
   6   1   4       44.29       52.32      3.87 o 
   7   1   4      810.04      890.03     14.85 o 
   8   1   4     1065.72     1109.24     17.83 o 
   9   1   4     1398.40     1439.28     35.69 o 
  10   1   4      112.94      123.61      4.89 o 
  11   1   4      149.98      141.67      5.60 o 
  12   1   4       15.63       20.49      2.60 o 
  13   1   4        0.14        4.17      2.06 o 
  14   1   4        3.20        3.68      1.81 o 
  15   1   4        0.02        2.94      2.78 o 
  16   1   4        5.14        2.65      2.16 o 
  17   1   4        5.20        3.17      2.20 o 
  18   1   4       15.32        9.58      6.39 o 
  19   1   4       26.52       21.54      4.72 o 
  20   1   4        1.47        2.79      2.79 o 
 -19   2   4       63.80       57.10     20.17 o 
 -18   2   4       83.64       92.26     17.17 o 
 -17   2   4        4.36        3.95      1.69 o 
 -16   2   4        8.82        6.19      1.64 o 
 -15   2   4        5.90        9.13      4.39 o 
 -14   2   4      151.96      141.32      5.86 o 
 -13   2   4       14.68       17.73      1.96 o 
 -12   2   4       63.36       53.59      7.79 o 
 -11   2   4      273.03      281.61     16.20 o 
 -10   2   4      327.71      320.36     10.31 o 
  -9   2   4        0.45        3.34      1.21 o 
  -8   2   4        5.76        3.59      1.20 o 
  -7   2   4       24.73       16.77      3.29 o 
  -6   2   4        5.12        9.91      2.14 o 
  -5   2   4      917.27      994.92     22.78 o 
  -4   2   4     3880.32     4329.99     81.58 o 
  -3   2   4     1815.87     1828.73     88.38 o 
  -2   2   4      806.12      888.00     14.29 o 
  -1   2   4        0.75        1.40      1.80 o 
   0   2   4      186.45      189.41      6.47 o 
   1   2   4       62.36       77.69      3.49 o 
   2   2   4        0.02        2.25      1.54 o 
   3   2   4      292.01      317.23      7.86 o 
   4   2   4       14.84       15.69      2.82 o 
   5   2   4       40.83       46.97      3.30 o 
   6   2   4       17.32       18.76      2.39 o 
   7   2   4      283.97      291.35     17.71 o 
   8   2   4       29.22       35.46      2.81 o 
   9   2   4       28.30       19.17      2.87 o 
  10   2   4      124.83      125.52     13.69 o 
  11   2   4       11.17        8.10      2.21 o 
  12   2   4        5.23        7.34      3.11 o 
  13   2   4        4.59        5.24      6.19 o 
  14   2   4       15.79       12.03      3.30 o 
  15   2   4        3.97        6.12      2.04 o 
  16   2   4        5.08        4.59      2.99 o 
  17   2   4       68.06       58.57      5.39 o 
  18   2   4        3.67        3.23      2.28 o 
  19   2   4       79.66       60.84      8.19 o 
  20   2   4      129.25      103.86      7.59 o 
 -20   3   4       14.98       13.77      7.98 o 
 -19   3   4       18.23       19.96      5.59 o 
 -18   3   4       58.94       61.89      4.99 o 
 -16   3   4       49.21       40.33      5.19 o 
 -15   3   4       29.59       41.32      5.19 o 
 -14   3   4       45.89       13.97     13.18 o 
 -13   3   4        4.87       11.04      7.09 o 
 -12   3   4       95.39      101.67     11.88 o 
 -11   3   4      136.10      118.92     13.29 o 
 -10   3   4       39.04       46.54      3.51 o 
  -9   3   4       55.17       57.45      7.49 o 
  -8   3   4       95.68      102.30      7.09 o 
  -7   3   4      132.43      136.73      6.79 o 
  -6   3   4        0.86        2.79      1.61 o 
  -5   3   4      116.70       99.65      4.07 o 
  -4   3   4       45.59       46.14      3.10 o 
  -3   3   4     1319.27     1385.05     24.65 o 
  -2   3   4      837.83      837.59     16.21 o 
  -1   3   4      792.45      792.55     15.20 o 
   0   3   4      693.30      731.11     16.21 o 
   1   3   4        9.87       11.94      2.75 o 
   2   3   4        0.22        4.19      2.79 o 
   3   3   4       88.15      101.74      5.35 o 
   4   3   4       75.72       63.14      3.22 o 
   5   3   4       19.34       18.06      2.01 o 
   6   3   4      497.94      496.68      9.37 o 
   7   3   4        8.42       14.53      1.87 o 
   8   3   4      110.90      107.44      3.55 o 
   9   3   4      177.85      184.99      4.19 o 
  10   3   4        1.44        5.25      3.19 o 
  11   3   4        8.50        5.49      1.69 o 
  12   3   4      144.58      138.51      4.77 o 
  13   3   4        5.34        5.49      2.10 o 
  14   3   4       27.68       30.04      4.49 o 
  15   3   4        6.84       13.08      3.79 o 
  16   3   4       29.82       19.92      3.09 o 
  18   3   4       26.61       18.37      2.98 o 
  19   3   4       27.70       28.63      7.59 o 
  20   3   4        0.07        8.38      5.79 o 
 -19   4   4       44.56       46.12      4.19 o 
 -18   4   4       11.54        8.38      6.79 o 
 -17   4   4        4.41        5.59      3.39 o 
 -16   4   4      173.60      163.44      9.19 o 
 -15   4   4        0.85        9.98      7.58 o 
 -14   4   4        6.53        9.18      3.79 o 
 -13   4   4       27.20       11.58      7.59 o 
 -12   4   4       46.34       34.12      7.09 o 
 -11   4   4       40.05       31.87     14.77 o 
 -10   4   4        7.59        7.66      3.19 o 
  -9   4   4       56.51       45.32      2.28 o 
  -8   4   4      371.93      372.20     14.52 o 
  -7   4   4        8.38        6.72      2.21 o 
  -6   4   4      160.23      138.28     10.79 o 
  -5   4   4      166.45      151.54      7.20 o 
  -4   4   4      417.63      376.40     22.14 o 
  -3   4   4      137.50      128.96      4.61 o 
  -2   4   4       83.33       86.13      3.98 o 
  -1   4   4      222.98      192.12      9.80 o 
   0   4   4        2.79        1.86      1.34 o 
   1   4   4      327.71      319.83      4.81 o 
   2   4   4      170.74      178.12      5.40 o 
   3   4   4       16.44       14.43      3.24 o 
   4   4   4      198.92      190.16      4.14 o 
   5   4   4       27.35       32.48      2.60 o 
   6   4   4       52.12       55.10      4.25 o 
   7   4   4        7.61        8.22      3.43 o 
   8   4   4      748.28      745.27     25.81 o 
   9   4   4        7.39        3.31      2.25 o 
  10   4   4        1.54        4.61      2.04 o 
  11   4   4       42.42       39.95      3.16 o 
  12   4   4        8.04        5.95      1.60 o 
  14   4   4       19.09       16.83      4.35 o 
  15   4   4        0.29        6.19      3.59 o 
  16   4   4        2.90        6.62      3.02 o 
  17   4   4       31.38       28.08      4.11 o 
  18   4   4        8.44        9.28      2.19 o 
  19   4   4        2.25        5.76      5.49 o 
 -18   5   4        2.42       11.58      5.99 o 
 -17   5   4       23.71       20.36      4.39 o 
 -15   5   4       19.04       19.16      4.99 o 
 -14   5   4       36.01       31.74      4.99 o 
 -13   5   4       72.47       55.71      9.98 o 
 -12   5   4        9.62        6.31      4.99 o 
 -11   5   4        2.27        2.79      1.29 o 
 -10   5   4        0.86        2.96      1.17 o 
  -9   5   4        8.37       10.14      1.36 o 
  -8   5   4        6.19        9.56      2.10 o 
  -7   5   4       38.08       35.24      2.37 o 
  -6   5   4      183.91      188.15      5.50 o 
  -5   5   4        9.84        8.91      2.22 o 
  -4   5   4        2.73        3.78      2.10 o 
  -3   5   4      204.16      211.99      7.00 o 
  -2   5   4       25.76       25.25      2.44 o 
  -1   5   4       12.20       12.70      2.50 o 
   0   5   4      104.86      103.54     21.58 o 
   1   5   4      170.26      165.52      4.27 o 
   2   5   4       58.22       66.42      4.69 o 
   3   5   4        3.62        9.98      4.79 o 
   4   5   4       67.90       73.44      3.80 o 
   5   5   4      319.57      331.58      8.63 o 
   6   5   4        4.21        7.55      2.54 o 
   7   5   4      128.69      149.16      7.59 o 
   8   5   4        9.88       12.86      3.30 o 
   9   5   4       16.65       17.34      3.89 o 
  10   5   4       14.89       15.10      3.29 o 
  11   5   4      130.52      132.83      5.40 o 
  12   5   4        2.74       13.73      3.86 o 
  13   5   4       24.43       29.27      3.69 o 
  14   5   4        7.97        8.44      3.49 o 
  15   5   4       21.33       19.30      3.16 o 
  16   5   4        1.75        4.59      4.59 o 
  17   5   4        4.26        4.39      4.39 o 
 -17   6   4        0.00       10.58      6.39 o 
 -16   6   4       33.38       24.55      7.19 o 
 -15   6   4        9.42       10.58      5.59 o 
 -14   6   4        2.58        8.18      5.19 o 
 -13   6   4       61.63       64.69      5.79 o 
 -12   6   4      169.83       80.19     33.87 o 
 -11   6   4        1.04        3.45      3.29 o 
 -10   6   4      123.99      121.69      8.69 o 
  -9   6   4       49.74       48.43      4.36 o 
  -8   6   4       67.08       63.89      4.19 o 
  -7   6   4       62.69       43.98     12.88 o 
  -6   6   4     1629.72     1549.29     29.66 o 
  -5   6   4       73.12       77.87      3.49 o 
  -4   6   4      651.76      660.26     14.83 o 
  -3   6   4       62.15       53.92      2.97 o 
  -2   6   4        1.84        2.79      4.79 o 
  -1   6   4       71.37       59.21      3.04 o 
   0   6   4      112.40      117.35      5.09 o 
   1   6   4       31.44       36.07      5.79 o 
   2   6   4        0.02        5.09      2.28 o 
   3   6   4        3.56        4.59      3.19 o 
   4   6   4       21.65       21.41      3.31 o 
   5   6   4        1.08        3.43      2.40 o 
   6   6   4       10.39        8.88      4.09 o 
   7   6   4        3.29        3.69      2.39 o 
   8   6   4       88.23       81.87      5.72 o 
   9   6   4       25.58       32.39      2.99 o 
  10   6   4      134.21      141.96     10.03 o 
  11   6   4       24.50       19.85      2.31 o 
  12   6   4      132.70      137.15      9.67 o 
  13   6   4        0.03        0.80      5.59 o 
  14   6   4       16.76       14.66      3.95 o 
  15   6   4       15.48       18.72      6.89 o 
  16   6   4        9.63       10.82      4.09 o 
  17   6   4       17.21       12.59      4.19 o 
 -15   7   4        1.99        3.19      6.59 o 
 -13   7   4       40.05       38.53     12.18 o 
 -12   7   4        0.48        1.20      0.80 o 
 -11   7   4       14.51       15.19      1.75 o 
 -10   7   4       33.05       31.49      3.73 o 
  -9   7   4        0.04        0.40      3.99 o 
  -8   7   4      185.25      168.55      8.37 o 
  -7   7   4      255.41      252.04     14.40 o 
  -6   7   4      125.48      144.20      8.99 o 
  -5   7   4       33.24       43.45      6.09 o 
  -4   7   4      364.00      358.99     22.51 o 
  -3   7   4       34.85       30.61      5.34 o 
  -2   7   4      655.30      642.33     32.69 o 
  -1   7   4      642.51      647.99     26.11 o 
   0   7   4        1.40        5.99      3.12 o 
   1   7   4       62.19       55.98      4.47 o 
   2   7   4        3.96        4.37      3.06 o 
   3   7   4       19.55       20.33      5.69 o 
   4   7   4        9.92       12.83      3.60 o 
   5   7   4       38.29       33.56      4.93 o 
   6   7   4        0.41        4.79      5.19 o 
   7   7   4        1.11        9.40      3.30 o 
   8   7   4        6.79        6.71      3.26 o 
   9   7   4       11.54       10.65      4.16 o 
  10   7   4        2.87       13.17      6.19 o 
  11   7   4        0.98        6.71      3.65 o 
  12   7   4       62.39       54.01      6.71 o 
  13   7   4       66.27       56.50      6.90 o 
  14   7   4       25.78       25.91      6.57 o 
  15   7   4        0.22        8.98      8.58 o 
 -13   8   4        1.11        3.59      7.38 o 
 -12   8   4       10.68        9.82      2.10 o 
 -11   8   4        0.77        4.32      2.99 o 
 -10   8   4       10.52       13.88      4.19 o 
  -9   8   4        5.73       21.81      5.09 o 
  -8   8   4        1.15        2.40      1.80 o 
  -7   8   4        0.76        9.18      6.59 o 
  -6   8   4       13.39       14.76      4.23 o 
  -5   8   4        7.85       13.35      3.69 o 
  -4   8   4       27.80       25.05      2.64 o 
  -3   8   4       73.01       66.32     13.18 o 
  -2   8   4        0.70        7.15      3.39 o 
  -1   8   4      201.64      198.11      8.79 o 
   0   8   4      370.65      356.63     24.28 o 
   1   8   4      110.80      107.05      6.09 o 
   2   8   4      101.06       99.69      7.04 o 
   3   8   4      106.37       97.22      9.42 o 
   4   8   4       50.85       46.97      4.55 o 
   5   8   4       41.90       48.01      5.10 o 
   6   8   4      110.34      104.55      6.39 o 
   7   8   4       94.83       98.52      5.39 o 
   8   8   4       30.67       31.57      4.23 o 
   9   8   4        0.25        4.72      3.87 o 
  10   8   4       13.26       13.03      5.54 o 
  11   8   4       27.83       35.41      6.09 o 
  12   8   4        0.02        4.29      3.39 o 
  13   8   4       25.21       24.98      9.48 o 
 -11   9   4        9.45       12.22      4.19 o 
 -10   9   4        4.10        8.31      8.78 o 
  -9   9   4        0.86        4.23      3.62 o 
  -8   9   4        0.33        7.19      7.19 o 
  -7   9   4        8.11       12.38      3.23 o 
  -6   9   4        0.17        2.95      4.17 o 
  -5   9   4       31.01       42.05      5.42 o 
  -4   9   4        0.76        3.35      4.17 o 
  -3   9   4        2.14        4.79      4.39 o 
  -2   9   4       31.29       26.52      3.02 o 
  -1   9   4        8.27       17.81      7.39 o 
   0   9   4        1.34        2.46      2.61 o 
   1   9   4       21.21       22.22      3.71 o 
   2   9   4      171.97      156.19      9.03 o 
   3   9   4        0.09        6.88      3.10 o 
   4   9   4      102.37       90.68      6.00 o 
   5   9   4       60.34       54.55      6.62 o 
   6   9   4        5.86       11.18      4.79 o 
   7   9   4       24.41       16.89      4.59 o 
   8   9   4        2.24        3.98      3.40 o 
   9   9   4       26.03       24.71      3.23 o 
  10   9   4       39.38       48.03      9.18 o 
  -6  10   4        0.90        8.38      6.79 o 
  -5  10   4        0.21        9.20      3.26 o 
  -4  10   4        1.09        5.55      3.30 o 
  -3  10   4        4.43       22.13      7.78 o 
  -2  10   4        2.54       11.78      4.59 o 
  -1  10   4       14.01       16.92      5.21 o 
   0  10   4        1.29        1.00      2.99 o 
   1  10   4        7.68       10.33      7.09 o 
   2  10   4        2.69       13.16      6.39 o 
   3  10   4        7.16        4.53      3.41 o 
   4  10   4       22.65       17.30      5.99 o 
   5  10   4        0.29        9.18      7.38 o 
   6  10   4        0.61        4.79      6.59 o 
 -20   1   5       12.26        6.23      3.15 o 
 -19   1   5        0.27        5.84      1.48 o 
 -18   1   5       49.45       52.07      2.50 o 
 -17   1   5       19.63       20.94      1.76 o 
 -16   1   5        5.57        7.66      2.40 o 
 -15   1   5       15.09       17.63      1.96 o 
 -14   1   5       34.80       34.29      2.54 o 
 -13   1   5      204.06      205.49      9.46 o 
 -12   1   5     1175.50     1257.80     44.00 o 
 -11   1   5      979.76     1000.38     13.68 o 
 -10   1   5      814.82      785.31     19.89 o 
  -9   1   5       14.11       16.68      2.00 o 
  -8   1   5        8.71        8.27      2.05 o 
  -7   1   5       54.58       55.70      3.39 o 
  -6   1   5       53.99       50.00      3.26 o 
  -5   1   5        3.98        4.16      1.92 o 
  -4   1   5        5.29        4.50      1.53 o 
  -3   1   5      323.07      328.94      8.60 o 
  -2   1   5      199.47      219.56      7.78 o 
  -1   1   5      156.15      168.26      4.60 o 
   0   1   5      925.47     1001.82     12.03 o 
   1   1   5      581.58      659.77     11.04 o 
   2   1   5      216.79      244.02      7.80 o 
   3   1   5      335.36      330.76      9.91 o 
   4   1   5       13.68       14.54      2.81 o 
   5   1   5       95.27      103.46      4.01 o 
   6   1   5      183.01      197.52      5.10 o 
   7   1   5       23.08       19.95      6.09 o 
   8   1   5       56.28       57.64      7.29 o 
   9   1   5       70.73       68.72      5.29 o 
  10   1   5       48.52       48.49      3.23 o 
  11   1   5      203.26      196.28      6.32 o 
  12   1   5      877.36      834.64     15.24 o 
  13   1   5      176.34      180.88      5.47 o 
  14   1   5        0.25       10.38      4.59 o 
  15   1   5       46.70       39.72      6.79 o 
  16   1   5        2.81        5.67      5.09 o 
  17   1   5       13.29        9.97      3.64 o 
  18   1   5        2.94        7.19      2.79 o 
  19   1   5        1.58       11.58      4.59 o 
 -19   2   5        1.01        0.00      0.80 o 
 -18   2   5       12.16        4.41      2.30 o 
 -17   2   5       21.31       25.95     10.38 o 
 -16   2   5       93.39       74.29     13.18 o 
 -15   2   5        1.52        3.49      1.60 o 
 -14   2   5        0.01        0.60      4.59 o 
 -13   2   5        9.63        9.09      2.01 o 
 -12   2   5       50.48       45.61      6.58 o 
 -11   2   5      271.44      229.21      6.72 o 
 -10   2   5      516.70      504.04     12.75 o 
  -9   2   5      191.42      182.48      6.32 o 
  -8   2   5       30.62       32.14      2.30 o 
  -7   2   5        1.02        1.70      1.36 o 
  -6   2   5       78.25       79.09      4.21 o 
  -5   2   5       97.11      111.04      5.09 o 
  -4   2   5      381.21      435.40      8.95 o 
  -3   2   5       22.67       25.03      3.94 o 
  -2   2   5      150.84      177.85      5.46 o 
  -1   2   5      201.51      227.94      9.15 o 
   0   2   5       51.91       53.15      3.29 o 
   1   2   5      296.51      333.74      9.71 o 
   2   2   5       24.58       26.55      3.11 o 
   3   2   5       62.31       69.99      3.99 o 
   4   2   5      211.95      228.49      4.68 o 
   5   2   5      155.31      156.51      5.32 o 
   6   2   5      347.59      355.25      5.90 o 
   7   2   5       48.15       50.88      3.79 o 
   8   2   5      361.08      341.64     10.01 o 
   9   2   5      127.71      113.32      4.19 o 
  10   2   5       11.62       13.91      3.80 o 
  11   2   5       83.49       79.32      5.09 o 
  12   2   5       22.87       24.31      5.09 o 
  13   2   5       69.53       75.59      5.08 o 
  14   2   5        7.76        9.10      2.75 o 
  15   2   5        5.33        5.61      4.23 o 
  16   2   5        2.52        9.98      5.99 o 
  17   2   5       10.45        9.66      2.01 o 
  18   2   5        0.27        3.19      2.59 o 
  19   2   5       11.49        7.39      3.59 o 
 -18   3   5       38.25       32.14      5.99 o 
 -15   3   5       31.69       19.50      3.74 o 
 -14   3   5       46.63       49.22      6.29 o 
 -13   3   5       52.07       37.31      6.59 o 
 -12   3   5       67.32       49.70      6.29 o 
 -11   3   5       25.11       13.97      3.39 o 
 -10   3   5        5.80        8.20      2.12 o 
  -9   3   5        2.13        5.10      2.40 o 
  -8   3   5       73.40       76.52     12.48 o 
  -7   3   5      194.09      210.29     15.89 o 
  -6   3   5      262.93      243.68     10.82 o 
  -5   3   5       55.40       55.71      3.21 o 
  -4   3   5        1.01        3.43      2.99 o 
  -3   3   5        0.00        6.08      2.47 o 
  -2   3   5       23.26       24.73      2.21 o 
  -1   3   5      208.67      205.50      8.93 o 
   0   3   5     1973.39     2139.15     22.01 o 
   1   3   5      418.22      431.40     10.64 o 
   2   3   5      221.95      241.15      5.38 o 
   3   3   5      117.35      123.89      4.90 o 
   4   3   5      205.31      186.73      3.32 o 
   5   3   5       25.38       22.71      3.73 o 
   6   3   5       10.58        9.33      2.03 o 
   7   3   5      168.41      165.30      4.41 o 
   8   3   5       37.60       34.63      3.50 o 
   9   3   5       41.51       44.19      5.42 o 
  10   3   5       26.43       28.30      3.69 o 
  11   3   5       88.79       92.86      8.39 o 
  12   3   5       10.47        8.65      3.39 o 
  13   3   5       47.39       46.15      3.69 o 
  14   3   5       31.00       35.18      2.87 o 
  15   3   5        0.87        4.09      3.77 o 
  16   3   5        0.52        8.88      2.68 o 
  17   3   5        0.85        0.40      3.79 o 
  19   3   5        3.07        7.97      4.19 o 
 -18   4   5       10.37       16.97      8.38 o 
 -17   4   5        1.44        5.79      3.79 o 
 -16   4   5       54.03       26.95     14.37 o 
 -15   4   5        3.00        1.60      5.99 o 
 -14   4   5       10.37        6.99      1.40 o 
 -13   4   5       58.58       51.44      6.39 o 
 -12   4   5       93.58       61.41      8.79 o 
 -11   4   5        8.45        6.92      1.48 o 
 -10   4   5        6.64        6.44      1.70 o 
  -9   4   5       13.28       12.92      1.83 o 
  -8   4   5       53.71       54.31      4.21 o 
  -7   4   5      303.38      291.43      6.90 o 
  -6   4   5      247.09      220.39     13.30 o 
  -5   4   5       46.12       51.22      3.69 o 
  -4   4   5       70.99       71.84      6.96 o 
  -3   4   5       78.77       80.29      4.02 o 
  -2   4   5       49.38       54.27      4.12 o 
  -1   4   5       43.17       49.80      7.29 o 
   0   4   5        2.52        5.62      1.81 o 
   1   4   5       33.74       33.75      2.98 o 
   2   4   5        6.11        8.01      2.84 o 
   3   4   5       67.28       74.68      3.59 o 
   4   4   5       44.44       56.41      2.82 o 
   5   4   5       28.06       29.77      4.09 o 
   6   4   5       14.34       23.36      4.26 o 
   7   4   5       11.85       11.83      3.59 o 
   8   4   5      127.99      128.87      4.50 o 
   9   4   5       11.37       12.61      4.06 o 
  10   4   5      132.99      127.75     11.39 o 
  11   4   5        0.24        5.19      3.79 o 
  12   4   5       34.87       40.27      3.39 o 
  13   4   5        9.73       12.72      3.59 o 
  14   4   5        3.96        4.53      6.39 o 
  15   4   5       12.28        8.51      4.10 o 
  16   4   5        1.46        4.19      2.99 o 
  17   4   5        2.17        9.98      3.59 o 
 -16   5   5        2.41        5.39      6.99 o 
 -14   5   5       46.91       49.11      7.59 o 
 -13   5   5       19.65       12.54      4.07 o 
 -12   5   5       13.73        4.19      1.55 o 
 -11   5   5       12.48       10.27      3.69 o 
 -10   5   5        0.47        4.79      2.40 o 
  -9   5   5       66.49       59.13      4.49 o 
  -8   5   5        3.40        3.82      1.82 o 
  -7   5   5      103.19      103.59      2.99 o 
  -6   5   5        0.75        0.80      3.39 o 
  -5   5   5      152.31      136.38     14.59 o 
  -4   5   5      629.05      620.06     44.33 o 
  -3   5   5       60.93       49.55      4.02 o 
  -2   5   5      622.11      583.85     13.54 o 
  -1   5   5      419.79      415.57     12.88 o 
   0   5   5        4.19        0.20      3.79 o 
   1   5   5       36.53       40.18      3.80 o 
   2   5   5       19.81       16.04      6.69 o 
   3   5   5       23.86       26.21      3.99 o 
   4   5   5       28.19       26.47      4.79 o 
   5   5   5        7.19       13.80      2.34 o 
   6   5   5        0.45        2.44      2.54 o 
   7   5   5      118.95      125.85      4.06 o 
   8   5   5       64.52       53.31      4.29 o 
   9   5   5        0.92        7.09      2.57 o 
  10   5   5       86.63       89.31      5.26 o 
  11   5   5       13.49       16.27      2.61 o 
  12   5   5      191.41      168.54      5.72 o 
  13   5   5        0.10        5.59      2.79 o 
  14   5   5       19.22       15.42      7.39 o 
  15   5   5        6.56        9.86      7.19 o 
  16   5   5        1.78        2.03      3.33 o 
  17   5   5        0.35        7.97      6.29 o 
 -16   6   5        8.40       13.17      4.19 o 
 -15   6   5        2.53        3.59      3.59 o 
 -14   6   5        0.40        3.19      3.79 o 
 -13   6   5        0.25        4.79      6.99 o 
 -12   6   5        9.27        5.62      2.58 o 
 -11   6   5       14.64       11.18      2.40 o 
 -10   6   5        2.81        4.33      2.30 o 
  -9   6   5       26.08       21.13      2.89 o 
  -8   6   5        3.39       11.78      5.79 o 
  -7   6   5       26.75       28.55      5.49 o 
  -6   6   5       22.00       20.02      3.62 o 
  -5   6   5      103.69      105.29      3.40 o 
  -4   6   5      428.09      443.05     10.31 o 
  -3   6   5      415.73      401.92     10.71 o 
  -2   6   5      191.06      205.62      7.06 o 
  -1   6   5       45.26       49.74      4.41 o 
   0   6   5      314.61      329.11      7.34 o 
   1   6   5      202.66      206.64      6.83 o 
   2   6   5       43.05       38.27      4.69 o 
   3   6   5       10.63       11.92      3.49 o 
   4   6   5       14.73       17.03      4.89 o 
   5   6   5       11.18       12.84      2.10 o 
   6   6   5        0.13        1.36      3.86 o 
   7   6   5        8.89       11.18      5.59 o 
   8   6   5        1.68       10.40      4.89 o 
   9   6   5       12.74       14.60      4.83 o 
  10   6   5       39.02       33.31      5.23 o 
  11   6   5       19.13       19.61      4.12 o 
  12   6   5        0.58       10.38      5.99 o 
  13   6   5       17.77       18.45      3.60 o 
  14   6   5        0.31        5.77      3.15 o 
  15   6   5        2.66        6.23      5.26 o 
  16   6   5        0.65        5.79      2.96 o 
 -14   7   5        4.60        9.98      7.98 o 
 -13   7   5       21.94       30.14     10.38 o 
 -12   7   5        0.04        2.92      1.70 o 
 -11   7   5       12.76       17.72      1.90 o 
 -10   7   5       16.76       11.02      4.46 o 
  -9   7   5        2.76        5.90      5.69 o 
  -8   7   5        1.22        6.39      6.59 o 
  -7   7   5       15.02       10.15      4.49 o 
  -6   7   5        0.44        3.96      4.29 o 
  -5   7   5       49.42       51.67      3.02 o 
  -4   7   5      227.58      197.77     11.81 o 
  -3   7   5       41.35       34.56      3.91 o 
  -2   7   5       37.14       43.29      3.83 o 
  -1   7   5      273.47      312.82     15.00 o 
   0   7   5       54.98       64.19      8.47 o 
   1   7   5        2.12        8.44      3.44 o 
   2   7   5      279.97      286.73      9.90 o 
   3   7   5       74.29       74.75      6.45 o 
   4   7   5        9.78       11.08      4.30 o 
   5   7   5        3.54        4.42      2.35 o 
   6   7   5        0.10        5.84      3.47 o 
   8   7   5        0.46       12.77      5.19 o 
   9   7   5        0.14        7.58      6.19 o 
  10   7   5        0.22        7.38      5.79 o 
  11   7   5       12.75       14.16      3.72 o 
  12   7   5        0.05        8.98      3.19 o 
  13   7   5        0.92        9.38      4.46 o 
  14   7   5        6.80        3.80      2.56 o 
 -12   8   5       24.47       20.07      6.45 o 
 -11   8   5       39.25       42.24      4.52 o 
 -10   8   5        6.23        7.08      3.89 o 
  -9   8   5        0.50        6.99      2.79 o 
  -8   8   5       15.18       11.90      3.35 o 
  -7   8   5        0.49        6.05      4.49 o 
  -6   8   5       41.24       38.71      6.03 o 
  -5   8   5       32.65       35.62      6.16 o 
  -4   8   5       13.94       12.14      3.20 o 
  -3   8   5       10.20       13.10      4.37 o 
  -2   8   5      104.63      103.25      6.37 o 
  -1   8   5        1.75        7.01      3.12 o 
   0   8   5       42.32       43.28      7.39 o 
   1   8   5       27.71       32.74      4.08 o 
   2   8   5      119.00      110.99      5.23 o 
   3   8   5      220.98      221.30     11.48 o 
   4   8   5       82.57       79.43      4.29 o 
   5   8   5       52.59       52.27      3.98 o 
   6   8   5        1.50        6.09      3.79 o 
   7   8   5        3.96        7.82      4.02 o 
   8   8   5        2.67        9.98      6.99 o 
   9   8   5       78.03       77.19      4.31 o 
  10   8   5        2.23       13.37      5.59 o 
  11   8   5        1.21        4.19      8.58 o 
  12   8   5        1.38        3.39      3.19 o 
  -9   9   5        4.27       12.67      5.05 o 
  -8   9   5        2.70        6.55      2.83 o 
  -7   9   5       10.59       17.96      4.99 o 
  -6   9   5        1.39        4.63      3.66 o 
  -5   9   5        2.97        9.99      4.29 o 
  -4   9   5       27.64       25.72      3.89 o 
  -3   9   5        5.54       10.71      3.49 o 
  -2   9   5        2.70        8.21      3.20 o 
  -1   9   5       14.42       18.02      3.72 o 
   0   9   5        8.38        9.30      5.12 o 
   1   9   5        0.53        5.59      3.59 o 
   2   9   5       29.71       33.88      6.49 o 
   3   9   5        1.39        4.99      4.99 o 
   4   9   5        6.57        4.06      3.02 o 
   5   9   5        9.09       11.08      6.41 o 
   6   9   5        1.26        9.98      4.79 o 
   7   9   5       11.53       17.81      4.49 o 
   8   9   5       30.01       19.39      6.49 o 
  -2  10   5        1.03       11.78      6.19 o 
  -1  10   5        0.14        3.39      5.79 o 
   1  10   5        0.04        7.38      7.98 o 
 -19   0   6       69.59       63.89      9.38 o 
 -16   0   6      178.03      208.40     11.59 o 
 -15   0   6       20.89       21.56      4.59 o 
 -14   0   6       16.10       16.97      3.99 o 
 -13   0   6      253.73      267.91     13.20 o 
 -12   0   6      111.88      101.07      7.19 o 
 -11   0   6       47.30       43.72      3.59 o 
 -10   0   6     1337.28     1322.65     58.87 o 
  -9   0   6        5.45        9.58      4.39 o 
  -8   0   6      188.68      181.10      9.59 o 
  -7   0   6      669.66      722.51     19.27 o 
  -6   0   6       12.09        6.19      2.99 o 
  -5   0   6        1.96        4.99      2.59 o 
  -4   0   6       53.40       49.12      4.99 o 
  -3   0   6       21.82       26.35      4.99 o 
  -2   0   6      207.18      215.17     10.40 o 
  -1   0   6      173.24      215.10      7.80 o 
   0   0   6      697.82      769.78     19.89 o 
   1   0   6        2.30        5.59      3.59 o 
   2   0   6      512.98      542.23     12.43 o 
   3   0   6      309.64      334.85      6.60 o 
   4   0   6        1.28        6.39      4.59 o 
   5   0   6       71.31       72.10      8.39 o 
   6   0   6       29.38       31.74      5.99 o 
   7   0   6      181.79      163.51     12.59 o 
   8   0   6        9.52       15.17      4.59 o 
   9   0   6      196.08      187.10      9.79 o 
  10   0   6       96.00       94.07     10.39 o 
  11   0   6      881.15      794.55     40.37 o 
  12   0   6      873.99      809.61     33.13 o 
  13   0   6       51.47       40.73      6.79 o 
  14   0   6      277.93      244.93     25.19 o 
  15   0   6      225.67      175.09     11.79 o 
  16   0   6       17.28       14.37      6.19 o 
  18   0   6        1.99       11.58      4.79 o 
 -19   1   6        0.08        4.19      2.40 o 
 -18   1   6        3.41        8.71      3.09 o 
 -17   1   6       20.98       17.12      4.09 o 
 -16   1   6        1.16        2.80      1.32 o 
 -15   1   6       12.13        9.33      2.92 o 
 -14   1   6       15.69       19.14      3.79 o 
 -13   1   6        6.84        9.38      2.54 o 
 -12   1   6      349.94      343.62     14.21 o 
 -11   1   6      364.08      326.27     10.44 o 
 -10   1   6       79.67       72.74      4.75 o 
  -9   1   6      397.39      399.83     11.57 o 
  -8   1   6       43.79       46.23      4.09 o 
  -7   1   6       11.24       13.78      4.30 o 
  -6   1   6        7.46        6.18      2.64 o 
  -5   1   6       98.43       87.70      5.37 o 
  -4   1   6       43.06       33.55      5.17 o 
  -3   1   6       61.98       64.10      3.13 o 
  -2   1   6        7.32       10.19      2.47 o 
  -1   1   6        0.05        5.69      4.69 o 
   0   1   6      380.84      415.93     11.92 o 
   1   1   6      548.48      577.34     14.04 o 
   2   1   6       57.56       68.53      4.89 o 
   3   1   6       53.44       67.65      3.17 o 
   4   1   6       96.97       97.68      6.21 o 
   5   1   6       30.10       30.59      3.78 o 
   6   1   6        3.33        6.53      3.01 o 
   7   1   6        2.79       10.18      3.53 o 
   8   1   6        5.04       10.48      4.15 o 
   9   1   6        2.46        6.25      3.58 o 
  10   1   6       42.38       42.09      4.59 o 
  11   1   6       35.32       34.57      3.98 o 
  12   1   6      194.67      191.21      4.90 o 
  13   1   6      351.24      335.87     18.83 o 
  14   1   6        0.71        2.57      3.17 o 
  15   1   6       53.75       46.12      4.60 o 
  16   1   6        8.75        7.83      3.40 o 
  18   1   6        0.36        4.38      3.64 o 
 -18   2   6        0.27        3.19      2.99 o 
 -17   2   6        3.55        7.45      1.90 o 
 -16   2   6        8.30        5.72      3.29 o 
 -15   2   6       21.20       24.58      3.99 o 
 -14   2   6       20.47       16.79      2.87 o 
 -13   2   6        0.30        0.40      2.99 o 
 -11   2   6       27.59       25.25      3.51 o 
 -10   2   6      116.15      112.66      6.07 o 
  -9   2   6        5.59        5.51      2.75 o 
  -8   2   6      230.63      235.99      6.79 o 
  -7   2   6      604.97      633.89     15.74 o 
  -6   2   6       58.76       62.07      3.07 o 
  -5   2   6        8.56        8.40      3.07 o 
  -4   2   6       12.55       17.20      3.44 o 
  -3   2   6        8.70        7.88      3.69 o 
  -2   2   6       18.73       21.09      5.36 o 
  -1   2   6      578.69      676.07     19.76 o 
   0   2   6       91.43      105.95      3.37 o 
   1   2   6      140.94      140.96      4.70 o 
   2   2   6      296.85      318.52      8.39 o 
   3   2   6       20.99       24.06      3.11 o 
   4   2   6       25.51       28.37      3.78 o 
   5   2   6        5.09        5.46      2.73 o 
   6   2   6        4.38        2.87      2.54 o 
   7   2   6       43.71       51.03      5.99 o 
   8   2   6        7.04        7.99      2.64 o 
   9   2   6        0.12        6.56      2.53 o 
  10   2   6       46.73       40.10      3.35 o 
  11   2   6       14.24       13.11      3.58 o 
  12   2   6        1.21        5.74      3.24 o 
  14   2   6       33.17       32.40      4.72 o 
  15   2   6        0.09        7.00      3.64 o 
  16   2   6       14.93       15.75      3.66 o 
  17   2   6        6.71       12.07      3.58 o 
  18   2   6        0.49        6.39      7.19 o 
 -18   3   6        5.92        4.05      4.79 o 
 -17   3   6        8.60       10.98      5.99 o 
 -16   3   6        1.53        3.92      2.39 o 
 -15   3   6        4.26        5.31      2.06 o 
 -14   3   6       16.00       12.19      2.20 o 
 -13   3   6        6.89        8.45      3.39 o 
 -12   3   6        1.42        2.99      2.00 o 
 -11   3   6      151.16      128.32     11.79 o 
 -10   3   6        5.78        5.28      3.59 o 
  -9   3   6        1.12        7.32      3.39 o 
  -8   3   6      252.34      242.99     10.40 o 
  -7   3   6       34.37       31.02      3.08 o 
  -6   3   6        7.93        9.15      4.59 o 
  -5   3   6        0.13        9.78      5.79 o 
  -4   3   6      169.10      162.74      7.30 o 
  -3   3   6        1.19        2.53      1.87 o 
  -2   3   6        5.12        9.30      2.53 o 
  -1   3   6        0.00        3.64      1.83 o 
   0   3   6       75.55       75.09      4.38 o 
   1   3   6       85.47      101.04      5.32 o 
   2   3   6      144.60      142.49      4.40 o 
   3   3   6      421.65      435.33     12.22 o 
   4   3   6        0.40        7.21      3.60 o 
   5   3   6        5.67        4.83      3.46 o 
   6   3   6       14.75       16.78      3.74 o 
   7   3   6       97.18      103.05      8.19 o 
   8   3   6        9.81       11.85      3.31 o 
   9   3   6       63.49       68.28      3.30 o 
  10   3   6        5.55        7.78      3.17 o 
  11   3   6        0.90        8.17      3.64 o 
  12   3   6       57.43       54.63      5.09 o 
  13   3   6       16.98       17.59      4.29 o 
  14   3   6        0.02        2.79      6.79 o 
  15   3   6        0.01        2.71      3.65 o 
  16   3   6       12.22       10.94      8.78 o 
  17   3   6        2.14        3.59      4.19 o 
 -17   4   6       15.59       11.18      7.78 o 
 -16   4   6        0.03        2.02      2.49 o 
 -15   4   6        5.82        3.68      1.56 o 
 -14   4   6        0.66        2.86      1.90 o 
 -13   4   6       42.55       37.87      9.88 o 
 -12   4   6       46.90       38.76      8.29 o 
 -11   4   6       16.99       19.08      9.98 o 
 -10   4   6      138.78      126.85     19.68 o 
  -9   4   6        6.46        8.52      3.57 o 
  -8   4   6      155.27      150.59     24.38 o 
  -7   4   6       28.07       32.97      4.03 o 
  -6   4   6      220.97      215.89      4.76 o 
  -5   4   6        0.01        5.50      2.51 o 
  -4   4   6      135.89      142.47      5.58 o 
  -3   4   6        1.02        3.24      2.21 o 
  -2   4   6       22.51       17.67      2.51 o 
  -1   4   6       21.49       25.27      2.55 o 
   0   4   6        0.10        5.79      3.59 o 
   2   4   6        6.60        6.03      4.39 o 
   3   4   6       20.47       17.26      2.89 o 
   4   4   6      218.36      206.15      8.62 o 
   5   4   6       15.50       12.91      4.13 o 
   6   4   6      174.58      191.36      8.88 o 
   7   4   6       13.09       15.89      4.01 o 
   8   4   6       44.74       36.23      6.69 o 
   9   4   6       55.73       51.35      3.91 o 
  10   4   6       16.24       26.68      4.19 o 
  11   4   6       37.42       30.26      4.49 o 
  12   4   6       51.02       50.89      5.39 o 
  13   4   6        0.02        3.36      4.31 o 
  14   4   6       14.80       17.65      4.41 o 
  15   4   6        6.86        3.99      6.99 o 
  16   4   6        0.52       12.77      4.39 o 
 -16   5   6        0.24        6.99      7.38 o 
 -15   5   6        5.97        8.18      5.79 o 
 -14   5   6        5.19        4.56      1.17 o 
 -13   5   6       18.19        7.95      6.99 o 
 -12   5   6       33.69       31.69      3.39 o 
 -11   5   6        0.01        2.77      2.10 o 
 -10   5   6       42.24       31.12      2.28 o 
  -9   5   6        6.26        3.88      2.54 o 
  -8   5   6        6.62        7.58      3.69 o 
  -7   5   6       61.75       52.59     11.78 o 
  -6   5   6        3.42        9.15      4.03 o 
  -5   5   6        2.98        5.20      2.39 o 
  -4   5   6        4.01        5.57      2.95 o 
  -3   5   6      211.31      206.12      8.27 o 
  -2   5   6        7.29        9.82      5.09 o 
  -1   5   6       13.81       14.59      4.17 o 
   0   5   6        0.04        9.32      3.26 o 
   1   5   6      175.44      189.89      6.79 o 
   2   5   6       39.11       42.82      3.74 o 
   3   5   6        1.19        7.98      3.99 o 
   4   5   6       68.21       61.10      7.46 o 
   5   5   6        1.75       10.98      5.59 o 
   6   5   6        0.93        3.99      3.39 o 
   7   5   6        1.00        8.23      4.39 o 
   8   5   6       59.90       65.69      6.19 o 
   9   5   6        3.47        7.37      3.15 o 
  10   5   6        0.97        1.40      2.79 o 
  11   5   6        9.90       12.51      4.19 o 
  12   5   6        3.46        6.99      3.59 o 
  13   5   6        2.50        4.94      5.79 o 
  14   5   6       15.71       14.31      4.63 o 
  15   5   6       13.05       11.01      3.06 o 
 -14   6   6       26.12       11.65      9.78 o 
 -13   6   6        9.93        5.11      2.95 o 
 -12   6   6        2.22        2.59      1.80 o 
 -11   6   6        2.30        5.20      2.38 o 
 -10   6   6       12.63        9.73      3.65 o 
  -9   6   6       23.63       14.08      3.79 o 
  -8   6   6      211.97      183.88     14.69 o 
  -7   6   6      135.24      141.43      8.49 o 
  -6   6   6        0.44        3.24      3.29 o 
  -5   6   6       64.24       57.34      5.88 o 
  -4   6   6        8.45        7.92      3.54 o 
  -3   6   6      252.26      224.76     12.60 o 
  -2   6   6      306.63      287.57     10.50 o 
  -1   6   6       43.25       44.95      3.69 o 
   0   6   6      403.34      392.40     18.32 o 
   1   6   6       49.64       45.11      3.16 o 
   2   6   6       14.20       14.50      4.12 o 
   3   6   6       50.78       51.60      5.24 o 
   4   6   6        3.58        8.18      4.38 o 
   5   6   6       64.86       66.94      4.60 o 
   6   6   6       25.15       24.83      5.02 o 
   7   6   6        0.00        5.04      2.83 o 
   8   6   6       14.99       15.52      4.46 o 
   9   6   6        1.83        6.79      4.59 o 
  10   6   6        0.37        3.59      7.78 o 
  11   6   6       14.85       15.33      4.26 o 
  12   6   6        0.29        2.94      4.38 o 
  13   6   6        1.12        6.39      2.59 o 
  14   6   6        6.81        3.41      2.50 o 
 -12   7   6        5.69        4.59      8.58 o 
 -10   7   6       17.41       15.22      3.79 o 
  -9   7   6       16.21       16.62      5.49 o 
  -8   7   6        4.86        6.35      3.15 o 
  -7   7   6       31.71       30.45      5.93 o 
  -6   7   6       21.10       18.29      3.95 o 
  -5   7   6       38.43       29.24      6.09 o 
  -4   7   6       34.91       51.70     10.38 o 
  -3   7   6       41.54       33.53      3.39 o 
  -2   7   6       38.64       33.33      5.19 o 
  -1   7   6      170.34      196.69     11.09 o 
   0   7   6       14.46       12.83      5.26 o 
   1   7   6        6.39       12.37      6.99 o 
   2   7   6      263.47      286.72     13.80 o 
   3   7   6      143.50      165.68     17.18 o 
   4   7   6       11.24       14.13      3.80 o 
   5   7   6       14.66       12.22      7.98 o 
   6   7   6       21.61       17.13      6.51 o 
   7   7   6       16.53       17.12      4.43 o 
   8   7   6        1.98        4.39      4.39 o 
   9   7   6        3.65        5.58      5.14 o 
  10   7   6        3.03       12.27      4.73 o 
  12   7   6        2.23        7.30      3.78 o 
 -10   8   6       10.27       11.63      4.39 o 
  -9   8   6        1.27       10.09      4.17 o 
  -8   8   6        7.56       21.01     10.68 o 
  -7   8   6        0.36        6.26      3.16 o 
  -6   8   6       50.91       50.02      6.79 o 
  -5   8   6       20.69        7.29      5.69 o 
  -4   8   6       12.57       21.89      4.13 o 
  -3   8   6        1.58        9.78      5.59 o 
  -2   8   6        1.27        8.63      4.05 o 
  -1   8   6        9.15       18.08      4.73 o 
   0   8   6       13.09       14.41      3.60 o 
   1   8   6       16.82       17.75      2.70 o 
   2   8   6        7.76        2.99      6.59 o 
   3   8   6      103.98      105.29      6.59 o 
   4   8   6      171.66      173.33      6.74 o 
   5   8   6       18.01       16.43      5.65 o 
   6   8   6       87.37       83.79      7.61 o 
   7   8   6       41.34       34.18      7.26 o 
   8   8   6       10.40        9.02      4.59 o 
   9   8   6        7.47       19.90      4.70 o 
  -5   9   6        4.45        7.88      3.21 o 
  -4   9   6        1.12        7.58      3.80 o 
  -3   9   6        0.49        4.37      3.02 o 
  -2   9   6        5.94        6.79      5.59 o 
  -1   9   6        2.84        7.53      4.40 o 
   0   9   6        2.86        6.79      3.11 o 
   1   9   6        3.66       15.12      4.35 o 
   2   9   6        6.29       14.46      3.62 o 
   3   9   6        0.37        6.94      4.64 o 
   4   9   6        0.94        6.15      4.74 o 
   5   9   6       41.16       31.72      8.09 o 
 -17   1   7        0.01       10.58      4.39 o 
 -16   1   7        2.06        5.07      2.59 o 
 -15   1   7       10.34        6.77      3.82 o 
 -14   1   7        1.87        3.97      2.41 o 
 -12   1   7        7.86        8.57      3.29 o 
 -11   1   7       41.23       34.27      6.48 o 
 -10   1   7       41.03       44.39      5.69 o 
  -9   1   7       67.71       70.08      4.19 o 
  -8   1   7     1274.40     1320.29     55.62 o 
  -7   1   7        0.98        4.30      2.49 o 
  -6   1   7      177.23      164.20      8.59 o 
  -5   1   7      142.31      159.61      5.65 o 
  -4   1   7       40.98       38.87      4.29 o 
  -3   1   7        9.25        9.59      3.16 o 
  -2   1   7        2.37        7.38      3.59 o 
  -1   1   7        4.58        7.71      2.30 o 
   0   1   7       27.72       30.23      3.46 o 
   1   1   7       84.43       80.97      4.58 o 
   2   1   7        0.73        3.41      2.89 o 
   3   1   7       39.97       44.54      4.02 o 
   4   1   7      216.89      231.11     10.05 o 
   5   1   7       77.48       88.19     14.08 o 
   6   1   7      222.83      225.84      8.65 o 
   7   1   7       64.35       72.54      9.68 o 
   8   1   7      106.48      106.54      4.59 o 
   9   1   7       17.79       22.84      3.40 o 
  10   1   7       29.20       30.61      5.77 o 
  12   1   7        1.27        2.87      2.82 o 
  13   1   7        2.55        8.18      5.59 o 
  14   1   7        1.50        6.01      3.41 o 
  15   1   7       35.32       24.36      5.75 o 
  16   1   7      153.34       91.96     21.23 o 
 -17   2   7        5.10        6.13      2.93 o 
 -16   2   7       38.15       30.05      9.18 o 
 -15   2   7        3.50        6.33      2.04 o 
 -14   2   7        2.39        3.64      2.00 o 
 -13   2   7        0.06        4.80      2.68 o 
 -12   2   7        0.07        4.39      3.99 o 
 -11   2   7       31.72       26.94      4.00 o 
 -10   2   7      118.72      102.13      9.78 o 
  -9   2   7       58.80       52.83      6.21 o 
  -8   2   7      184.83      179.78     10.90 o 
  -7   2   7      380.24      378.06     17.11 o 
  -6   2   7      145.73      148.56      5.89 o 
  -5   2   7       51.70       53.96      6.89 o 
  -4   2   7        7.04        7.67      4.01 o 
  -3   2   7        1.14        2.57      2.30 o 
  -2   2   7       81.68       89.98      8.95 o 
  -1   2   7        0.43        2.79      5.19 o 
   0   2   7       88.02       92.35      5.58 o 
   1   2   7       19.93       19.96      6.09 o 
   2   2   7       13.75       11.52      2.57 o 
   3   2   7        1.00        7.39      3.44 o 
   4   2   7       46.83       49.53      4.46 o 
   5   2   7        2.03        6.79      4.09 o 
   6   2   7       75.91       76.13      7.61 o 
   7   2   7       43.98       45.28      5.23 o 
   8   2   7       56.68       51.47      3.25 o 
   9   2   7       14.21       19.14      5.69 o 
  10   2   7        4.57        4.07      3.77 o 
  11   2   7        1.84        9.98      6.19 o 
  12   2   7        0.17        6.47      3.50 o 
  13   2   7       14.23       11.88      4.76 o 
  14   2   7        1.19        2.79      2.99 o 
  15   2   7       15.51       13.38      5.02 o 
  16   2   7        0.09        6.79      5.19 o 
 -16   3   7        7.32        3.57      2.16 o 
 -15   3   7        6.51        7.83      2.99 o 
 -14   3   7       56.24       56.10     12.08 o 
 -13   3   7        9.63        6.45      5.19 o 
 -12   3   7        1.35        5.83      1.50 o 
 -11   3   7       95.23       86.96      7.61 o 
 -10   3   7       12.59       11.00      3.30 o 
  -9   3   7        8.07        8.69      2.74 o 
  -8   3   7       11.64       12.49      3.31 o 
  -7   3   7      219.60      205.11     16.99 o 
  -6   3   7       68.73       52.24      7.59 o 
  -5   3   7       34.57       31.98      4.60 o 
  -4   3   7       10.11       12.30      3.80 o 
  -3   3   7      106.09      114.14      4.65 o 
  -2   3   7        2.71        4.59      5.99 o 
  -1   3   7        2.06        8.38      5.99 o 
   0   3   7        6.78       10.39      2.99 o 
   1   3   7        2.31        9.44      4.02 o 
   2   3   7       44.06       53.96      4.12 o 
   3   3   7       70.40       73.38      3.98 o 
   4   3   7      288.36      312.25      9.90 o 
   5   3   7       19.39       20.47      3.41 o 
   6   3   7       94.32       96.91      5.83 o 
   7   3   7        0.17       11.62      4.39 o 
   8   3   7        0.14        3.59      6.79 o 
   9   3   7        5.07        8.30      3.73 o 
  10   3   7        2.37       11.58      6.99 o 
  11   3   7        0.98        9.58      6.79 o 
  12   3   7        4.48        3.96      5.49 o 
  13   3   7        2.86       12.39      3.95 o 
  14   3   7       29.12       23.38      7.87 o 
  15   3   7        3.22        4.94      2.87 o 
 -15   4   7        7.23        5.30      3.69 o 
 -14   4   7        4.29       12.18      6.59 o 
 -13   4   7        6.46        6.05      5.39 o 
 -12   4   7        1.82        4.76      2.08 o 
 -11   4   7       18.90       12.00      3.44 o 
 -10   4   7        7.42        6.10      4.19 o 
  -9   4   7       75.83       67.39      9.49 o 
  -8   4   7       84.50       68.38      7.39 o 
  -7   4   7        0.09        4.31      3.31 o 
  -6   4   7        1.20        3.01      3.23 o 
  -5   4   7        2.89        7.19      4.99 o 
  -4   4   7        9.79       11.12      3.06 o 
  -3   4   7       19.65       26.24      4.30 o 
  -2   4   7       64.67       62.00      4.89 o 
  -1   4   7        2.15        6.31      3.19 o 
   0   4   7        1.83        8.18      2.50 o 
   1   4   7        5.34        7.44      3.72 o 
   2   4   7        6.72       12.64      3.98 o 
   3   4   7        0.52        3.30      3.64 o 
   4   4   7       17.71       19.18      2.79 o 
   5   4   7      134.56      127.85      3.84 o 
   6   4   7        0.26       11.18      5.59 o 
   7   4   7       26.18       23.45      3.87 o 
   8   4   7        6.82        9.35      4.15 o 
   9   4   7        7.36        6.84      3.69 o 
  10   4   7       21.76       16.48      4.56 o 
  11   4   7        0.43        4.78      3.10 o 
  12   4   7       15.85       13.29      4.53 o 
  13   4   7        5.94        3.92      4.35 o 
  14   4   7       14.89       13.77      7.58 o 
  15   4   7        2.47        4.99      5.79 o 
 -14   5   7        5.47       10.83      5.79 o 
 -13   5   7        0.00        5.99      6.39 o 
 -12   5   7        2.81        3.82      2.10 o 
 -10   5   7       52.24       38.12      4.99 o 
  -9   5   7        1.64        9.41      5.19 o 
  -8   5   7       79.73       70.18     11.08 o 
  -6   5   7       26.68       18.04      5.40 o 
  -5   5   7        4.56       13.44     13.17 o 
  -4   5   7       80.61       76.81      7.29 o 
  -3   5   7        6.71       12.71      4.63 o 
  -2   5   7        9.94       11.51      4.06 o 
  -1   5   7        1.01        7.81      2.87 o 
   0   5   7       24.85       18.09      5.88 o 
   1   5   7       13.67       19.31      4.02 o 
   2   5   7      279.09      286.20     13.17 o 
   3   5   7      104.20      111.95      5.69 o 
   4   5   7       40.13       48.36      5.72 o 
   5   5   7       25.63       31.97      4.26 o 
   6   5   7        6.29        6.35      4.10 o 
   7   5   7        1.19       11.58      6.99 o 
   8   5   7        0.04        7.81      2.42 o 
   9   5   7        5.24        8.27      3.84 o 
  10   5   7        6.87       12.39      4.21 o 
  11   5   7        5.38        7.13      4.60 o 
  12   5   7       12.00        8.04      4.12 o 
  13   5   7        0.96        8.16      3.98 o 
 -12   6   7        1.30        1.39      2.73 o 
 -11   6   7        0.06       10.58      8.78 o 
 -10   6   7        0.11        5.69      2.44 o 
  -9   6   7        2.35        2.40      2.40 o 
  -8   6   7       19.12       17.48      3.77 o 
  -7   6   7        0.13        5.99      2.99 o 
  -6   6   7       17.55       20.02      3.99 o 
  -5   6   7       95.12       98.26     20.67 o 
  -4   6   7        0.24        4.79      6.59 o 
  -3   6   7        4.09        6.39      4.39 o 
  -2   6   7       23.39       24.17      6.39 o 
  -1   6   7        4.19        9.48      5.29 o 
   0   6   7       95.05       84.24     10.40 o 
   1   6   7      196.43      198.33     18.49 o 
   2   6   7        0.03        3.59      4.39 o 
   3   6   7       45.77       50.63      4.37 o 
   4   6   7      199.69      224.58     15.79 o 
   5   6   7       59.99       54.28      5.59 o 
   6   6   7        6.01        8.60      4.97 o 
   7   6   7        0.96       11.18      6.19 o 
   8   6   7        2.47       11.77      5.03 o 
   9   6   7        6.31       16.57      5.79 o 
  10   6   7        5.35        5.77      3.92 o 
  11   6   7        3.49       11.90      5.59 o 
  12   6   7        0.00        1.20      2.79 o 
 -10   7   7        3.62       11.78      2.20 o 
  -9   7   7       26.60       26.28      3.05 o 
  -8   7   7        1.63       15.26      8.68 o 
  -7   7   7       50.52       54.57      5.09 o 
  -6   7   7        0.69        5.10      4.36 o 
  -5   7   7        6.17        7.75      3.73 o 
  -4   7   7       39.62       28.49      4.09 o 
  -2   7   7        1.35       39.72      7.78 o 
  -1   7   7       18.89       20.95      5.77 o 
   0   7   7       36.91       31.43      9.60 o 
   1   7   7       13.62       18.27      5.61 o 
   2   7   7       25.69       26.27      7.55 o 
   3   7   7       30.28       27.46      5.85 o 
   4   7   7       36.94       37.83      9.15 o 
   5   7   7       13.28       20.48      6.18 o 
   6   7   7       86.55       74.28     18.07 o 
   7   7   7       14.07       14.22      5.48 o 
   8   7   7        4.00        9.78      6.39 o 
   9   7   7        0.10        3.19      4.79 o 
  -6   8   7        7.35        1.83      1.94 o 
  -5   8   7        0.67        2.40      4.99 o 
  -4   8   7        7.78        9.41      3.98 o 
  -3   8   7        0.02       18.76      5.79 o 
  -2   8   7        0.67        0.40      7.38 o 
  -1   8   7       11.37       14.77      7.58 o 
   0   8   7        2.31       13.01      3.69 o 
   1   8   7        7.19       15.87      5.22 o 
   2   8   7        1.78       21.95      7.19 o 
   3   8   7        7.10        5.19      4.99 o 
   4   8   7        0.94        6.99      6.39 o 
   5   8   7        4.48        9.58      5.99 o 
   6   8   7       53.49       46.11      8.24 o 
 -15   0   8       47.44       28.35      9.98 o 
 -13   0   8       48.37       32.14      6.59 o 
 -12   0   8       15.60       19.16      4.39 o 
 -11   0   8        3.35        5.59      3.99 o 
 -10   0   8       40.05       31.74     10.98 o 
  -9   0   8       66.29       63.30     12.18 o 
  -8   0   8       25.46       17.57      4.19 o 
  -7   0   8      225.38      216.28     11.79 o 
  -6   0   8      366.82      333.15     36.02 o 
  -5   0   8       22.47       26.35      4.59 o 
  -4   0   8      146.40      165.63     11.59 o 
  -3   0   8       94.88      105.65     10.19 o 
  -2   0   8       16.17       19.96      4.39 o 
  -1   0   8       40.37       49.11      4.39 o 
   0   0   8       11.70       15.17      8.98 o 
   1   0   8        2.07       14.37      5.39 o 
   2   0   8        2.96        1.80      5.59 o 
   3   0   8       12.48        5.39      4.39 o 
   4   0   8       37.14       43.12      6.39 o 
   5   0   8        0.11        3.59      4.59 o 
   6   0   8      241.26      263.49     17.39 o 
   7   0   8        0.85        4.99      5.39 o 
   8   0   8        4.69       14.77      7.19 o 
   9   0   8       50.42       63.89     16.37 o 
  10   0   8        0.16        0.20      6.79 o 
  11   0   8        0.49        2.79      6.39 o 
  13   0   8       13.38        9.98      6.59 o 
  14   0   8       15.63        5.19      4.59 o 
 -15   1   8        0.07        8.31      2.29 o 
 -14   1   8        5.52        8.49      3.69 o 
 -13   1   8       15.31       21.14      5.19 o 
 -12   1   8        6.23        6.83      3.46 o 
 -11   1   8        0.21        8.96      3.12 o 
 -10   1   8       74.24       81.16      5.60 o 
  -9   1   8        1.09        5.71      2.35 o 
  -8   1   8      231.31      238.06      9.77 o 
  -7   1   8      111.39      101.07      9.89 o 
  -6   1   8      114.47      105.47      8.29 o 
  -5   1   8      251.46      253.53     11.98 o 
  -4   1   8        2.61        4.77      3.74 o 
  -3   1   8        1.15        5.26      4.09 o 
  -2   1   8        9.39       11.36      3.59 o 
  -1   1   8       17.87       20.66      2.81 o 
   0   1   8        0.71        1.72      2.90 o 
   1   1   8        6.02        5.88      3.41 o 
   2   1   8        0.19        7.19      4.69 o 
   3   1   8        0.09       12.17      6.19 o 
   4   1   8      103.59      100.75      4.89 o 
   5   1   8       47.37       52.44      3.73 o 
   6   1   8       54.47       58.92      9.76 o 
   7   1   8      114.76      126.33      6.01 o 
   8   1   8       18.13       16.25      3.71 o 
   9   1   8        1.88       10.10      4.55 o 
  10   1   8        0.59        9.18      5.79 o 
  11   1   8        0.02       10.98      6.19 o 
  12   1   8        0.32        2.99      6.59 o 
  13   1   8        1.98       11.09      4.31 o 
  14   1   8       16.18        5.99      4.59 o 
 -14   2   8        0.15        2.59      6.79 o 
 -13   2   8       15.01       12.44      4.68 o 
 -12   2   8        7.68        9.30      2.92 o 
 -11   2   8       35.93       27.19      6.71 o 
 -10   2   8        0.03        2.51      3.86 o 
  -9   2   8       22.24       20.40      5.37 o 
  -8   2   8       10.45       13.59      2.14 o 
  -7   2   8        8.65       11.48      5.39 o 
  -6   2   8       16.49       18.84      3.96 o 
  -5   2   8        5.80       12.46      5.21 o 
  -4   2   8      467.01      487.32      9.41 o 
  -3   2   8       85.71       81.79     10.18 o 
  -2   2   8       10.84       14.71      4.49 o 
  -1   2   8       27.42       39.05      4.79 o 
   1   2   8        0.07        9.58      4.99 o 
   2   2   8        0.33        5.99      6.59 o 
   3   2   8       46.17       57.78      5.23 o 
   4   2   8       21.95       30.89      5.59 o 
   5   2   8       47.95       51.43      6.59 o 
   6   2   8       52.38       45.86      5.32 o 
   7   2   8       30.85       37.36      4.49 o 
   8   2   8        2.02        9.98      6.79 o 
   9   2   8        2.56       15.44      6.39 o 
  10   2   8        5.31        3.79      6.79 o 
  12   2   8        2.49        9.19      4.65 o 
 -14   3   8        4.79        8.65      2.95 o 
 -13   3   8       10.08        7.47      6.09 o 
 -12   3   8        8.70        7.50      3.99 o 
 -11   3   8        0.40       10.38      5.19 o 
 -10   3   8       55.69       43.81      9.48 o 
  -9   3   8       55.89       43.01     10.31 o 
  -8   3   8       94.40       63.46     16.58 o 
  -7   3   8        9.15        5.19      2.79 o 
  -6   3   8        1.48       12.11      3.79 o 
  -5   3   8        1.16       10.89      3.72 o 
  -4   3   8       12.54       12.22      4.46 o 
  -3   3   8       26.50       23.07      6.09 o 
  -2   3   8       42.88       40.52      4.87 o 
  -1   3   8        4.75       12.18      5.99 o 
   0   3   8       17.51       22.78      4.63 o 
   1   3   8        1.43       10.16      3.64 o 
   2   3   8        1.83        8.33      4.23 o 
   4   3   8       19.65       20.74      3.41 o 
   5   3   8       49.01       48.25      5.95 o 
   6   3   8      169.21      167.16     13.41 o 
   7   3   8        2.05       12.47      4.80 o 
   8   3   8        9.37       10.33      6.59 o 
   9   3   8        2.88        6.19      3.79 o 
  10   3   8        4.28       10.68      4.69 o 
  11   3   8        6.31       19.56      6.79 o 
  12   3   8        1.42       20.36      7.58 o 
  13   3   8        0.42        3.76      4.35 o 
 -13   4   8        0.08        2.40      6.39 o 
 -11   4   8        7.84        6.04      2.59 o 
 -10   4   8       11.97       11.23      3.83 o 
  -9   4   8       52.59       37.38      5.44 o 
  -8   4   8        8.67        5.03      3.46 o 
  -7   4   8        0.45       10.70      3.99 o 
  -6   4   8       30.71       20.12      6.19 o 
  -5   4   8        3.48       11.44      2.90 o 
  -4   4   8        0.63        2.79      2.99 o 
  -3   4   8       32.68       36.98      6.94 o 
  -2   4   8       13.08        6.84      3.46 o 
  -1   4   8        1.92        5.78      3.15 o 
   0   4   8        0.03       12.67      5.17 o 
   1   4   8        0.02        4.19      6.19 o 
   2   4   8       72.08       82.05      4.51 o 
   3   4   8        0.38       12.77      4.80 o 
   4   4   8        3.41        3.79      4.19 o 
   5   4   8       18.77       24.42      4.83 o 
   6   4   8        0.46        1.40      6.39 o 
   7   4   8       29.31       28.45      5.71 o 
   8   4   8       25.88       19.35      5.39 o 
   9   4   8       22.39       20.18      7.33 o 
  10   4   8        0.59        9.63      4.21 o 
  11   4   8        0.18        4.59      4.99 o 
  12   4   8        1.58        6.89      5.52 o 
 -11   5   8        1.93       21.16      8.18 o 
 -10   5   8        5.21        7.51      3.15 o 
  -9   5   8        0.67       13.37      6.79 o 
  -8   5   8        0.67       10.97      3.80 o 
  -7   5   8        0.04        2.59      4.79 o 
  -6   5   8        6.28       14.77      6.59 o 
  -5   5   8       23.00       21.71      5.39 o 
  -4   5   8       18.71       17.73      7.29 o 
  -3   5   8        3.65        3.65      4.09 o 
  -2   5   8        1.06        5.00      5.06 o 
  -1   5   8        3.15        9.64      4.30 o 
   0   5   8        8.08        8.08      4.64 o 
   1   5   8       23.76       29.23      7.27 o 
   2   5   8        0.19        5.54      4.44 o 
   3   5   8       43.40       43.11      4.59 o 
   4   5   8        6.64       12.40      4.73 o 
   5   5   8       72.87       77.59      8.72 o 
   6   5   8        6.93       12.56      5.34 o 
   7   5   8        0.38        8.70      5.12 o 
   8   5   8        0.15        7.89      5.15 o 
   9   5   8        5.90       14.17      5.39 o 
  10   5   8        1.64        9.38      4.37 o 
  11   5   8        2.94       13.09      6.29 o 
  -9   6   8        4.00        7.16      3.02 o 
  -8   6   8        4.34        5.64      3.46 o 
  -7   6   8        0.08        6.12      3.57 o 
  -6   6   8        2.55        6.99      5.59 o 
  -5   6   8       20.67       16.23      5.50 o 
  -4   6   8       15.44       13.49      4.69 o 
  -3   6   8        8.48       15.60      3.77 o 
  -2   6   8       10.51       15.84      7.09 o 
  -1   6   8       27.58       19.74      4.14 o 
   0   6   8        4.69        9.58      5.79 o 
   1   6   8       93.62       84.51      7.59 o 
   2   6   8       25.75       27.32      5.81 o 
   3   6   8        7.10        8.78      5.19 o 
   4   6   8      206.16      170.40     17.60 o 
   5   6   8        0.26        7.85      4.35 o 
   6   6   8        6.77        7.24      4.39 o 
   7   6   8        0.00       11.18      3.79 o 
   8   6   8        5.95       13.90      4.97 o 
  -5   7   8        5.53       11.84      4.80 o 
  -4   7   8        1.85        8.38      7.58 o 
  -3   7   8       15.73       14.60      5.73 o 
  -2   7   8        0.46       10.98      7.58 o 
  -1   7   8       11.53       13.33      4.75 o 
   0   7   8        7.61       12.87      4.62 o 
   1   7   8       12.50        8.63      6.52 o 
   2   7   8       40.45       28.43      9.88 o 
   3   7   8       20.73       12.82      4.75 o 
   4   7   8        5.66        8.26      3.88 o 
   5   7   8        2.32        9.80      5.02 o 
 -12   1   9        8.30       14.17      5.39 o 
 -11   1   9       26.85       22.17      8.38 o 
 -10   1   9       78.62       64.01      7.82 o 
  -9   1   9       42.10       38.92     10.34 o 
  -8   1   9       28.47       26.49      7.77 o 
  -7   1   9        0.03        8.31      2.75 o 
  -6   1   9        5.75       10.38      4.92 o 
  -5   1   9       76.82       73.89      8.08 o 
  -4   1   9      160.91      158.70     16.24 o 
  -3   1   9        0.06        3.19      4.99 o 
  -2   1   9      159.49      163.44     12.15 o 
  -1   1   9       30.83       28.11      3.43 o 
   0   1   9        0.04       15.37      8.78 o 
   1   1   9        8.72        9.63      5.26 o 
   2   1   9        1.25       11.18      8.78 o 
   3   1   9       11.00       11.21      5.52 o 
   4   1   9       56.07       47.89      4.49 o 
   5   1   9       23.95       30.73      7.33 o 
   6   1   9       44.04       34.59     10.58 o 
   7   1   9       59.54       55.81      8.26 o 
   8   1   9       26.69       34.51      8.98 o 
   9   1   9        0.51        5.79      4.19 o 
  10   1   9        0.06       15.17      8.38 o 
  11   1   9        3.50        8.98      5.59 o 
 -12   2   9        3.69        8.07      4.29 o 
 -11   2   9        1.19       12.34      4.52 o 
 -10   2   9        5.64        6.80      3.69 o 
  -9   2   9        4.27        4.52      4.50 o 
  -8   2   9        0.94        5.99      5.99 o 
  -7   2   9        2.34       11.36      4.01 o 
  -6   2   9        2.63        9.68      3.67 o 
  -5   2   9        0.76        1.60      6.19 o 
  -4   2   9       54.73       48.02      8.59 o 
  -3   2   9      226.46      207.66     23.13 o 
  -2   2   9       40.43       38.98      6.67 o 
  -1   2   9       70.88       56.76      5.88 o 
   0   2   9       16.72       20.69      5.79 o 
   1   2   9        6.15       14.70      5.03 o 
   2   2   9        0.10        4.39      2.68 o 
   3   2   9        5.60       15.37      4.99 o 
   4   2   9        6.06       16.80      3.35 o 
   5   2   9        1.10        2.40      7.19 o 
   6   2   9        1.61        4.88      3.69 o 
   7   2   9       10.65       17.96      7.58 o 
   8   2   9        0.03       23.35      9.58 o 
   9   2   9        2.13       19.41      5.57 o 
  10   2   9        0.11       19.14      6.50 o 
  11   2   9        0.01        8.78      8.18 o 
 -11   3   9        6.91       16.12      5.89 o 
 -10   3   9       22.77       17.50      7.00 o 
  -9   3   9        0.02        4.59      6.79 o 
  -8   3   9       25.45       20.38      5.87 o 
  -7   3   9        4.09        8.73      4.03 o 
  -6   3   9       16.74       12.17      3.00 o 
  -4   3   9       83.66       79.44      8.79 o 
  -3   3   9        9.62       13.71      5.18 o 
  -2   3   9       33.85       34.01      5.56 o 
  -1   3   9       23.29       28.94      5.49 o 
   1   3   9        0.97        4.73      3.45 o 
   2   3   9        3.62       10.83      3.44 o 
   3   3   9        0.31       12.77      7.58 o 
   4   3   9        2.96        6.99      8.38 o 
   5   3   9        8.16       15.87      5.40 o 
   6   3   9        5.97        5.01      5.54 o 
   7   3   9        8.61       17.43      9.48 o 
   8   3   9       32.99       28.21      8.06 o 
   9   3   9        0.87        4.44      3.12 o 
  10   3   9        5.58        5.71      5.51 o 
  -9   4   9        0.16        5.19      5.39 o 
  -8   4   9       12.59        8.51      5.29 o 
  -7   4   9        0.98        8.82      4.10 o 
  -6   4   9        9.54        8.80      3.39 o 
  -5   4   9       28.16       22.32      7.73 o 
  -4   4   9       46.18       42.99      9.81 o 
  -2   4   9        2.42        9.70      5.99 o 
  -1   4   9        0.14       17.56      6.79 o 
   0   4   9        6.58       21.95      5.29 o 
   1   4   9        0.18       12.39      5.29 o 
   2   4   9        0.01        7.28      4.38 o 
   3   4   9        6.49        6.27      2.79 o 
   4   4   9        5.62        8.49      4.37 o 
   5   4   9        7.57        7.58      9.38 o 
   6   4   9        0.33        5.33      5.40 o 
   7   4   9       13.96        9.97      3.80 o 
   8   4   9        5.65       10.46      8.08 o 
   9   4   9       14.94        9.94      4.37 o 
  -7   5   9        0.47       18.76      9.38 o 
  -6   5   9       10.30       18.19      5.32 o 
  -4   5   9       19.06       19.74      6.21 o 
  -3   5   9        4.72        6.35      4.44 o 
  -2   5   9       24.71       21.65      6.91 o 
   0   5   9       24.12       13.15      5.42 o 
   1   5   9        0.48       15.17      6.59 o 
   2   5   9        0.30       11.56     10.08 o 
   3   5   9        1.61       17.48     10.78 o 
   4   5   9        3.40       12.85      4.41 o 
   5   5   9       13.16        4.24      3.74 o 
   6   5   9       84.35       62.83     16.21 o 
  -3   6   9        7.08       16.06      5.21 o 
  -2   6   9        7.52       11.03      5.95 o 
  -1   6   9       13.97       18.14     10.88 o 
   0   6   9        6.71        9.48      3.81 o 
   1   6   9        1.35       14.05      4.65 o 
   2   6   9        2.91        8.58      5.17 o 
  -8   0  10        5.20       16.57      6.99 o 
  -7   0  10        4.89        9.58      5.59 o 
  -6   0  10       10.69       15.37      7.78 o 
  -5   0  10        5.41       13.37      6.79 o 
  -4   0  10        0.01        0.80      7.38 o 
  -3   0  10       75.79       55.11     21.17 o 
  -2   0  10      151.12      152.22     33.16 o 
  -1   0  10        1.95        5.19      8.38 o 
   0   0  10       25.19       32.74     11.18 o 
   2   0  10        0.99       19.56      9.18 o 
   3   0  10        6.71        9.78      9.18 o 
   5   0  10        0.48       17.96      6.39 o 
  -8   1  10        2.01        5.79      6.59 o 
  -7   1  10       12.84       10.01      4.83 o 
  -6   1  10        2.33        7.04      5.34 o 
  -5   1  10        3.90        9.11      5.06 o 
  -4   1  10       43.42       33.06      8.67 o 
  -3   1  10       15.76       25.58      5.42 o 
  -2   1  10       68.37       63.32     11.11 o 
  -1   1  10       60.61       54.40     11.08 o 
   0   1  10        3.52       12.45      5.70 o 
   1   1  10        0.64       14.19      5.91 o 
   2   1  10        0.17       14.86      6.19 o 
   3   1  10        6.53        9.78      6.39 o 
   4   1  10        2.28       35.33     13.37 o 
   5   1  10        1.41        1.80      3.59 o 
   6   1  10        1.14        4.99      5.39 o 
   7   1  10        0.59       11.18      6.29 o 
  -7   2  10        7.49        6.61      4.29 o 
  -6   2  10        3.44        8.30      4.17 o 
  -5   2  10        0.11        6.84      4.89 o 
  -4   2  10        0.41       22.35     10.98 o 
  -3   2  10       13.34       17.53      5.37 o 
  -2   2  10        0.11        8.95      6.49 o 
  -1   2  10       17.11       15.70      6.95 o 
   0   2  10      125.71       96.90     18.53 o 
   1   2  10       14.31       14.95      4.45 o 
   2   2  10        1.95        8.88      8.28 o 
   3   2  10        3.48        4.58      4.34 o 
   4   2  10        5.67       16.67      5.97 o 
   5   2  10        3.86       16.68      9.78 o 
   6   2  10        0.79        5.52      4.70 o 
  -5   3  10        1.96       17.56      9.38 o 
  -4   3  10        7.32       12.29      4.65 o 
  -3   3  10        7.83        6.90      5.80 o 
  -2   3  10        2.28        6.13      4.97 o 
  -1   3  10        0.95        4.91      3.80 o 
   0   3  10        0.44        7.50      6.59 o 
   1   3  10       22.99       23.81      8.78 o 
   2   3  10       29.31       26.09      8.05 o 
   3   3  10        1.15       15.92      5.01 o 
   4   3  10        8.71       12.96      5.79 o 
   5   3  10        4.83        7.87      5.70 o 
  -1   4  10        0.56       12.22      5.94 o 
   0   4  10        0.03        5.43      4.71 o 
   1   4  10       14.94       15.37      9.58 o 
                                                 
